# Supplementary material for: Ferroptosis-related genes, a novel therapeutic target for focal segmental glomerulosclerosis
Source: BMC Nephrol. 2024 Feb 17;25:58. doi: 10.1186/s12882-024-03490-5 (PMC10874534; doi:10.1186/s12882-024-03490-5)
Supplement: Supplementary file 1 — Additional file 1. [file 12882_2024_3490_MOESM1_ESM.xlsx]

## Sheet: Sheet1
Upregulated DEGs	Downregulated DEGs
MIR30E	DUSP1
COL6A3	SNORA42
A2M	ZFP36
C7	RNU1-22P
NID1	SNORD51
C1S	SNORD103B
AEBP1	SNORD103A
SVEP1	SNORD14E
COL1A2	SCARNA17
C1R	SNORD94
FBN1	SCARNA2
LINC00641	G6PC
HTR2B	SNORA5A
COL3A1	SNORA14A
LUM	SNORD90
FMOD	C14orf164
CFH	SNORD116-1
PDGFRA	NR4A1
FSTL1	RNU1-18P
LAMA4	RNU1-11P
MMP2	RNU6-59P
ADH1B	KIF12
MEG3	SNORD8
MIR214	RNU1-10P
MIR30A	RGS2
FBLN5	FOS
MIR204	SNORA2A
LINC00924	RNU4-2
TIMP1	RNU6-27
ALDH1A3	SCARNA5
THBS2	GABARAPL1
COL1A1	SNORD17
MIR573	RNU1-19P
NR1D2	SNORA53
PLTP	EFNA1
PXDN	SNORA14B
NPY1R	RNU1-1
ABCA1	HBA1
TMSB4X	RNA5SP336
MIR107	RNU1-13P
MIR181B1	RNU1-12P
EDNRB	HSPA1A
GALNT16	RNVU1-9
SPARC	HAAO
SERPINE2	SNORA45
MICAL2	RNU6-29
GBP2	NR4A2
LINC00152	MIR4461
ITGA1	HBB
IFITM2	RNU6-43
ITGB1	SNORD116-29
ACTN1	RNU6-7
TNC	INSR
CD97	DEPDC7
MRC1	RNU6-60
MIR29A	HSPA1B
CDH11	RNU1-14P
COL4A1	RNU11
STEAP4	SNORD97
GCNT3	RNU6-34P
CYP24A1	CEL
LAMA2	CELP
CORO1C	SNORA54
FAM102B	SNORD116-2
OTTHUMG00000150514	SNORA57
HSP90B1	SCARNA6
HGF	SNORD116-27
ADAMTS9	GADD45B
OTTHUMG00000000507	RNU6ATAC
IFITM3	SNHG8
VIM	HBA2
SLFN12	SNORD116-5
TPM1	SNORD116-7
GPR65	OTTHUMG00000163412
LOC541471	MME-AS1
KIF23	RORC
COL15A1	NUGGC
CALU	RNY5
SPRY1	SIK1
TGM2	PVALB
SEC24D	JUNB
FN1	ERRFI1
TMSB4XP8	RGS1
LYZ	RNU6-23P
PLA2G4A	RNA5SP19
KPNA2	TMEM101
CCDC80	BTG2
PTEN	KLF9
ANKRD50	GGACT
VCAN	OTTHUMG00000018286
CYBB	RNU6-16P
CDC7	PER1
SLC43A3	RNU6-47
LPAR1	HSD11B2
SAMHD1	RNU6-31P
ICAM1	AQP3
HEXB	SNORA71D
COL4A2	HES1
MMP7	PRODH2
MIR21	EGF
MAP1B	RNU6-39P
C3	RNU4-1
SERPING1	SNORD91B
RCN1P2	RNU1-17P
IFITM1	SNORA11
LAMC1	RNU1-21P
FPR3	IGHD3-16
MOXD1	MIR3189
SPON1	LINC00671
HNF1B	SLC16A12
IFNAR2	RNA5S9
F13A1	CLDN8
GPX8	PNPLA1
C6	RNA5S17
SERPINA3	FBXO21
SRPX2	SNORA50
GALNT7	RNA5-8SP5
MIR222	SNORD115-34
MIRLET7I	IER2
B4GALT5	SNORD63
DCBLD2	SNORD59A
HAVCR1P1	JUN
PAPPA2	ARNTL
ARHGAP29	SNORD62B
GUCY1B3	LINC00645
ADAM9	RNY4P13
MS4A6A	RNU6-30P
MMP14	AHCY
LAPTM5	SNORD115-24
ACTG1	GALNT18
RNF213	SLC2A12
NABP1	CDR1
ITGB3	CYFIP2
IL33	SNORD116-8
OSMR	GRHPR
SBSPON	PCK1
HIF1A	SNORD115-16
NRP1	ALDH3A2
ABCC4	SCARNA10
IFI16	SNORD59B
GLIPR1	PIK3C2G
NRAS	SNORA12
CYP1B1	GDF15
OTTHUMG00000153914	SNORD115-25
KCNIP4	RNA5SP202
KIAA0754	OTTHUMG00000160551
ERO1L	SNORD115-1
IL1R1	RNA5SP243
ARHGAP11B	JUND
HIST1H3F	SCARNA12
GALNT1	SNORD115-44
FYB	SNORA71B
CCL2	ATF3
WFDC2	DEFB1
MIR505	FBP1
VTCN1	TRPM6
STAT1	KLHL3
INHBA	CD83
SMARCA1	SNORD115-15
CCNA2	ZBTB16
HAVCR2	ACY3
CXCL16	SNORD115-27
ANXA5	ANKS4B
PARP14	SEMA6D
UGCG	SNORD70
TPX2	SNORD9
CCDC88A	SNORD115-11
VCAM1	SNORD115-43
MKI67	SNORD115-22
PCDH10	SNORD115-5
ATAD2	SNORD115-12
CCL19	ESM1
BIRC3	APOM
ANLN	SNORA72
SFRP1	ACY1
PCDH17	SNORD115-21
POSTN	DNASE1
ACSL4	MFSD4
CFB	SNORD116-3
FMNL2	SNORD116-9
DCDC2	DUSP6
TOP2A	FOSB
ENPP1	SNORD115-6
NCKAP1L	SNORD115-10
SLC35F6	CYP2B6
DTX3L	GSTM3
VSIG4	EGR1
MYOF	SLC6A19
SNX10	SNORD3C
ADAMTS1	HIST2H2BE
ITGB6	LOC284578
CP	DAK
PRC1	NR4A3
C1RL	HPGD
RNA5SP82	BRE-AS1
MIR30C2	SNORD3A
CDH6	ALB
MALT1	SNORD115-42
ANXA2	PDK4
FAM111B	KLK1
UBA6	SLC23A3
FAM20A	SNORD3D
PARP9	SNORD12
ITGAV	GLYATL1
ANXA2P2	TSKU
CENPF	KNG1
CRISPLD2	RMST
SLC34A2	SNORD3B-1
TMSB10	SNORD3B-2
TRIM38	DCXR
PIGR	APOH
TNFAIP2	SLC9A4
THBS1	MIOX
LYVE1	CTH
CTSS	HAO2
LTF	SNORA20
ARL4C	C5orf27
FGF7	HRG
LAMC2	SNORD14D
DOCK11	KCNK5
GAS2L3	TMEM207
CD163	GSTA3
HAVCR1	OTTHUMG00000032525
ERAP2	CYP4A22
CLDN1	MRO
TFPI2	OTTHUMG00000018715
IL7R	ENSG00000258424
ALPK2	ENSG00000252666
LRRK2	ENSG00000248272
OTTHUMG00000152140	ENSG00000207410
MIR4521	ENSG00000207175
OLFM4	ENSG00000194297
ITGB8
RNA5SP465
