# Supplementary material for: Ferroptosis-related genes, a novel therapeutic target for focal segmental glomerulosclerosis
Source: BMC Nephrol. 2024 Feb 17;25:58. doi: 10.1186/s12882-024-03490-5 (PMC10874534; doi:10.1186/s12882-024-03490-5)
Supplement: Supplementary file 2 — Additional file 2. [file 12882_2024_3490_MOESM2_ESM.xlsx]

## Sheet: Sheet1
Id	Label	Degree
3725	JUN	118
3091	HIF1A	101
1843	DUSP1	79
467	ATF3	26
213	ALB	9
MIMAT0000646	hsa-mir-155-5p	5
MIMAT0000416	hsa-mir-1-3p	5
MIMAT0000422	hsa-mir-124-3p	5
MIMAT0004501	hsa-mir-27a-5p	5
MIMAT0000069	hsa-mir-16-5p	4
MIMAT0000254	hsa-mir-10b-5p	4
MIMAT0000104	hsa-mir-107	4
MIMAT0000087	hsa-mir-30a-5p	4
MIMAT0000072	hsa-mir-18a-5p	3
MIMAT0022724	hsa-mir-1277-5p	3
MIMAT0000461	hsa-mir-195-5p	3
MIMAT0004505	hsa-mir-32-3p	3
MIMAT0000255	hsa-mir-34a-5p	3
MIMAT0000427	hsa-mir-133a-3p	3
MIMAT0000083	hsa-mir-26b-5p	3
MIMAT0000440	hsa-mir-191-5p	3
MIMAT0004494	hsa-mir-21-3p	3
MIMAT0000101	hsa-mir-103a-3p	3
MIMAT0000763	hsa-mir-338-3p	2
MIMAT0000243	hsa-mir-148a-3p	2
MIMAT0000759	hsa-mir-148b-3p	2
MIMAT0017991	hsa-mir-3613-3p	2
MIMAT0000722	hsa-mir-370-3p	2
MIMAT0000737	hsa-mir-382-5p	2
MIMAT0000070	hsa-mir-17-5p	2
MIMAT0000093	hsa-mir-93-5p	2
MIMAT0000430	hsa-mir-138-5p	2
MIMAT0000456	hsa-mir-186-5p	2
MIMAT0000681	hsa-mir-29c-3p	2
MIMAT0001341	hsa-mir-424-5p	2
MIMAT0001536	hsa-mir-429	2
MIMAT0000253	hsa-mir-10a-5p	2
MIMAT0000425	hsa-mir-130a-3p	2
MIMAT0000459	hsa-mir-193a-3p	2
MIMAT0002819	hsa-mir-193b-3p	2
MIMAT0000226	hsa-mir-196a-5p	2
MIMAT0001080	hsa-mir-196b-5p	2
MIMAT0004495	hsa-mir-22-5p	2
MIMAT0000418	hsa-mir-23b-3p	2
MIMAT0000086	hsa-mir-29a-3p	2
MIMAT0000100	hsa-mir-29b-3p	2
MIMAT0000728	hsa-mir-375	2
MIMAT0004509	hsa-mir-93-3p	2
MIMAT0000066	hsa-let-7e-5p	2
MIMAT0000099	hsa-mir-101-3p	2
MIMAT0000318	hsa-mir-200b-3p	2
MIMAT0000617	hsa-mir-200c-3p	2
MIMAT0004605	hsa-mir-129-2-3p	2
MIMAT0004597	hsa-mir-140-3p	2
MIMAT0000080	hsa-mir-24-3p	2
MIMAT0000693	hsa-mir-30e-3p	2
MIMAT0003161	hsa-mir-493-3p	2
MIMAT0002817	hsa-mir-495-3p	2
MIMAT0004553	hsa-mir-7-1-3p	2
MIMAT0000092	hsa-mir-92a-3p	2
MIMAT0003218	hsa-mir-92b-3p	2
MIMAT0000075	hsa-mir-20a-5p	2
MIMAT0000259	hsa-mir-182-5p	2
MIMAT0000077	hsa-mir-22-3p	2
MIMAT0000251	hsa-mir-147a	2
MIMAT0004946	hsa-mir-744-3p	2
MIMAT0003880	hsa-mir-671-5p	2
MIMAT0000264	hsa-mir-203a-3p	2
MIMAT0000062	hsa-let-7a-5p	1
MIMAT0000063	hsa-let-7b-5p	1
MIMAT0000064	hsa-let-7c-5p	1
MIMAT0000067	hsa-let-7f-5p	1
MIMAT0000084	hsa-mir-27a-3p	1
MIMAT0000096	hsa-mir-98-5p	1
MIMAT0000250	hsa-mir-139-5p	1
MIMAT0000267	hsa-mir-210-3p	1
MIMAT0000274	hsa-mir-217	1
MIMAT0000414	hsa-let-7g-5p	1
MIMAT0000415	hsa-let-7i-5p	1
MIMAT0000433	hsa-mir-142-5p	1
MIMAT0000450	hsa-mir-149-5p	1
MIMAT0000753	hsa-mir-342-3p	1
MIMAT0000760	hsa-mir-331-3p	1
MIMAT0002816	hsa-mir-494-3p	1
MIMAT0004565	hsa-mir-218-1-3p	1
MIMAT0004808	hsa-mir-625-3p	1
MIMAT0013517	hsa-mir-2682-5p	1
MIMAT0019021	hsa-mir-4487	1
MIMAT0000065	hsa-let-7d-5p	1
MIMAT0004512	hsa-mir-100-3p	1
MIMAT0004556	hsa-mir-10b-3p	1
MIMAT0005911	hsa-mir-1260a	1
MIMAT0015041	hsa-mir-1260b	1
MIMAT0005930	hsa-mir-1276	1
MIMAT0000431	hsa-mir-140-5p	1
MIMAT0004608	hsa-mir-146a-3p	1
MIMAT0004489	hsa-mir-16-1-3p	1
MIMAT0004518	hsa-mir-16-2-3p	1
MIMAT0000261	hsa-mir-183-5p	1
MIMAT0000073	hsa-mir-19a-3p	1
MIMAT0000074	hsa-mir-19b-3p	1
MIMAT0000275	hsa-mir-218-5p	1
MIMAT0000078	hsa-mir-23a-3p	1
MIMAT0004587	hsa-mir-23b-5p	1
MIMAT0018000	hsa-mir-23c	1
MIMAT0000419	hsa-mir-27b-3p	1
MIMAT0000687	hsa-mir-299-3p	1
MIMAT0004503	hsa-mir-29a-5p	1
MIMAT0000089	hsa-mir-31-5p	1
MIMAT0000761	hsa-mir-324-5p	1
MIMAT0000771	hsa-mir-325	1
MIMAT0004695	hsa-mir-337-5p	1
MIMAT0004694	hsa-mir-342-5p	1
MIMAT0000726	hsa-mir-373-3p	1
MIMAT0000729	hsa-mir-376a-3p	1
MIMAT0002172	hsa-mir-376b-3p	1
MIMAT0000730	hsa-mir-377-3p	1
MIMAT0018183	hsa-mir-3909	1
MIMAT0002171	hsa-mir-410-3p	1
MIMAT0002170	hsa-mir-412-3p	1
MIMAT0002175	hsa-mir-485-5p	1
MIMAT0004774	hsa-mir-501-3p	1
MIMAT0004775	hsa-mir-502-3p	1
MIMAT0002847	hsa-mir-518c-5p	1
MIMAT0003323	hsa-mir-548d-3p	1
MIMAT0022723	hsa-mir-548h-3p	1
MIMAT0005919	hsa-mir-548o-3p	1
MIMAT0018446	hsa-mir-548z	1
MIMAT0003240	hsa-mir-575	1
MIMAT0003245	hsa-mir-580-3p	1
MIMAT0003248	hsa-mir-583	1
MIMAT0003253	hsa-mir-587	1
MIMAT0004801	hsa-mir-590-3p	1
MIMAT0003284	hsa-mir-616-5p	1
MIMAT0003317	hsa-mir-647	1
MIMAT0003337	hsa-mir-659-3p	1
MIMAT0000441	hsa-mir-9-5p	1
MIMAT0000095	hsa-mir-96-5p	1
MIMAT0000720	hsa-mir-376c-3p	1
MIMAT0000424	hsa-mir-128-3p	1
MIMAT0005949	hsa-mir-664a-3p	1
MIMAT0000727	hsa-mir-374a-5p	1
MIMAT0004604	hsa-mir-127-5p	1
MIMAT0004594	hsa-mir-132-5p	1
MIMAT0004697	hsa-mir-151a-5p	1
MIMAT0010214	hsa-mir-151b	1
MIMAT0000438	hsa-mir-152-3p	1
MIMAT0000455	hsa-mir-185-5p	1
MIMAT0000458	hsa-mir-190a-5p	1
MIMAT0022696	hsa-mir-301a-5p	1
MIMAT0000088	hsa-mir-30a-3p	1
MIMAT0004550	hsa-mir-30c-2-3p	1
MIMAT0004700	hsa-mir-331-5p	1
MIMAT0004557	hsa-mir-34a-3p	1
MIMAT0017988	hsa-mir-3611	1
MIMAT0019219	hsa-mir-3619-3p	1
MIMAT0000710	hsa-mir-365a-3p	1
MIMAT0000721	hsa-mir-369-3p	1
MIMAT0004687	hsa-mir-371a-5p	1
MIMAT0000725	hsa-mir-373-5p	1
MIMAT0001635	hsa-mir-452-5p	1
MIMAT0004780	hsa-mir-532-3p	1
MIMAT0003340	hsa-mir-542-5p	1
MIMAT0003165	hsa-mir-545-3p	1
MIMAT0005874	hsa-mir-548e-3p	1
MIMAT0005895	hsa-mir-548f-3p	1
MIMAT0004805	hsa-mir-616-3p	1
MIMAT0004980	hsa-mir-937-3p	1
MIMAT0004985	hsa-mir-942-5p	1
MIMAT0000429	hsa-mir-137	1
MIMAT0003393	hsa-mir-425-5p	1
MIMAT0019776	hsa-mir-1343-3p	1
MIMAT0002874	hsa-mir-503-5p	1
MIMAT0000689	hsa-mir-99b-5p	1
MIMAT0002846	hsa-mir-520c-3p	1
MIMAT0000435	hsa-mir-143-3p	1
MIMAT0000266	hsa-mir-205-5p	1
MIMAT0016895	hsa-mir-2355-5p	1
MIMAT0004683	hsa-mir-362-3p	1
MIMAT0004763	hsa-mir-488-3p	1
MIMAT0002879	hsa-mir-507	1
MIMAT0000252	hsa-mir-7-5p	1
MIMAT0004515	hsa-mir-29b-2-5p	1
MIMAT0005584	hsa-mir-1229-3p	1
MIMAT0000443	hsa-mir-125a-5p	1
MIMAT0004603	hsa-mir-125b-2-3p	1
MIMAT0000423	hsa-mir-125b-5p	1
MIMAT0004548	hsa-mir-129-1-3p	1
MIMAT0005892	hsa-mir-1304-5p	1
MIMAT0000436	hsa-mir-144-3p	1
MIMAT0000449	hsa-mir-146a-5p	1
MIMAT0002809	hsa-mir-146b-5p	1
MIMAT0004488	hsa-mir-15a-3p	1
MIMAT0000256	hsa-mir-181a-5p	1
MIMAT0000258	hsa-mir-181c-5p	1
MIMAT0000460	hsa-mir-194-5p	1
MIMAT0000228	hsa-mir-198	1
MIMAT0000231	hsa-mir-199a-5p	1
MIMAT0000263	hsa-mir-199b-5p	1
MIMAT0001413	hsa-mir-20b-5p	1
MIMAT0000269	hsa-mir-212-3p	1
MIMAT0022695	hsa-mir-212-5p	1
MIMAT0000273	hsa-mir-216a-5p	1
MIMAT0000082	hsa-mir-26a-5p	1
MIMAT0004588	hsa-mir-27b-5p	1
MIMAT0000420	hsa-mir-30b-5p	1
MIMAT0000244	hsa-mir-30c-5p	1
MIMAT0000245	hsa-mir-30d-5p	1
MIMAT0000692	hsa-mir-30e-5p	1
MIMAT0000510	hsa-mir-320a	1
MIMAT0005792	hsa-mir-320b	1
MIMAT0006764	hsa-mir-320d	1
MIMAT0015072	hsa-mir-320e	1
MIMAT0000090	hsa-mir-32-5p	1
MIMAT0000732	hsa-mir-378a-3p	1
MIMAT0018359	hsa-mir-3943	1
MIMAT0018944	hsa-mir-4429	1
MIMAT0004909	hsa-mir-450b-5p	1
MIMAT0001636	hsa-mir-452-3p	1
MIMAT0019772	hsa-mir-4685-3p	1
MIMAT0019846	hsa-mir-4726-3p	1
MIMAT0019956	hsa-mir-4787-5p	1
MIMAT0002806	hsa-mir-490-3p	1
MIMAT0002813	hsa-mir-493-5p	1
MIMAT0021044	hsa-mir-5010-3p	1
MIMAT0004776	hsa-mir-505-5p	1
MIMAT0005451	hsa-mir-522-5p	1
MIMAT0002888	hsa-mir-532-5p	1
MIMAT0003236	hsa-mir-571	1
MIMAT0003258	hsa-mir-590-5p	1
MIMAT0003287	hsa-mir-618	1
MIMAT0003304	hsa-mir-634	1
MIMAT0022709	hsa-mir-652-5p	1
MIMAT0022711	hsa-mir-660-3p	1
MIMAT0004945	hsa-mir-744-5p	1
MIMAT0003888	hsa-mir-766-3p	1
MIMAT0004925	hsa-mir-876-3p	1
MIMAT0004982	hsa-mir-939-5p	1
MIMAT0004983	hsa-mir-940	1
MIMAT0000097	hsa-mir-99a-5p	1
MIMAT0000428	hsa-mir-135a-5p	1
MIMAT0000437	hsa-mir-145-5p	1
MIMAT0000445	hsa-mir-126-3p	1
MIMAT0000281	hsa-mir-224-5p	1
MIMAT0005793	hsa-mir-320c	1
