# Supplementary material for: Ferroptosis-related genes, a novel therapeutic target for focal segmental glomerulosclerosis
Source: BMC Nephrol. 2024 Feb 17;25:58. doi: 10.1186/s12882-024-03490-5 (PMC10874534; doi:10.1186/s12882-024-03490-5)
Supplement: Supplementary file 3 — Additional file 3. [file 12882_2024_3490_MOESM3_ESM.xlsx]

## Sheet: miRNA-circRMA
Additional file 3. The specific circRNAs information.
hsa-miR-124-3p NOT core	hsa-miR-1-3p NOT core	hsa-miR-10b-5p NOT core	hsa-miR-16-5p NOT core	hsa-miR-30a-5p NOT core	hsa-miR-107 NOT core	hsa-miR-155-5p NOT core	core
UBE2J2	SSU72	ISG15	AGRN	hsa_circ_002136	AGRN	SSU72	NBPF9
ATAD3B	NADK	hsa_circ_001621	SDF4	hsa_circ_001621	ACAP3	SLC35E2B	NBPF10
ATAD3A	ICMT	SLC35E2	ACAP3	NADK	CPSF3L	hsa_circ_002136	GPR89C
hsa_circ_002058	PGD	GNB1	DVL1	RER1	DVL1	SLC35E2	BCL9
hsa_circ_002098	HP1BP3	RER1	MXRA8	TPRG1L	SSU72	hsa_circ_001621	TCONS_l2_00001808
C1orf86	hsa_circ_000809	DNAJC11	ATAD3B	ICMT	SKI	SKI	PRKCE
SKI	hsa_circ_001228	SPSB1	hsa_circ_002058	VAMP3	TPRG1L	CLSTN1	RANBP2
PANK4	EIF4G3	KIF1B	hsa_circ_002098	ERRFI1	LOC388588	UBE4B	RGPD4
RPL22	CDC42	VPS13D	SSU72	H6PD	LRRC47	AGTRAP	LIMS1
GPR153	PNRC2	DDI2	SLC35E2B	PIK3CD	GPR153	PRDM2	SH3RF3
ACOT7	SRRM1	PLEKHM2	hsa_circ_002136	KIF1B	CAMTA1	NBPF1	RGPD8
VAMP3	SH3BGRL3	FBLIM1	CDK11A	SPEN	RERE	UBR4	ANAPC1
PER3	ARID1A	EPHA2	hsa_circ_001621	CAMK2N1	hsa_circ_000641	KIAA0090	RGPD6
H6PD	WASF2	UBR4	SLC35E2	USP48	ENO1	HP1BP3	PKP4
UBE4B	SRSF4	CAPZB	GNB1	C1orf135	CLSTN1	hsa_circ_0010514	FN1
KIF1B	PTP4A2	ASAP3	SKI	PAFAH2	CTNNBIP1	hsa_circ_0010515	SUMF1
PEX14	TMEM39B	SEPN1	TPRG1L	RPA2	NMNAT1	LUZP1	PTPRG
KIAA2013	ZBTB8B	PUM1	LRRC47	EYA3	KIF1B	E2F2	FNDC3B
VPS13D	S100PBP	hsa_circ_000015	NPHP4	PTAFR	PGD	LDLRAP1	TBL1XR1
SPEN	CLSPN	TINAGL1	ICMT	PUM1	SRM	GPN2	DST
EPHA2	EIF2C1	PTP4A2	GPR153	KPNA6	MTOR	FGR	TCONS_l2_00025633
NBPF1	TRAPPC3	KPNA6	ACOT7	MARCKSL1	MFN2	PTAFR	AVL9
RCC2	THRAP3	TXLNA	NOL9	ZBTB8B	VPS13D	SNORD99	ZNF92
UBR4	STK40	IQCC	CAMTA1	S100PBP	PRDM2	EPB41	INTS4L1
CAPZB	SF3A3	ZMYM6NB	PARK7	AK2	PLEKHM2	hsa_circ_001237	CCT6P3
OTUD3	HIVEP3	ZMYM6	RERE	hsa_circ_0011527	SPEN	S100PBP	KCTD7
DDOST	CDC20	SFPQ	hsa_circ_000641	ZMYM4	EPHA2	ZMYM1	CLIP2
hsa_circ_0010514	PTPRF	ZMYM4	ENO1	hsa_circ_000837	FBXO42	TRAPPC3	GTF2I
hsa_circ_0010515	PRDX1	THRAP3	H6PD	EIF2C1	ATP13A2	CAP1	POM121C
HSPG2	MAST2	MEAF6	SLC25A33	SNIP1	ALDH4A1	RLF	HIP1
E2F2	OSBPL9	FHL3	TMEM201	CDCA8	UBR4	HIVEP3	PSD3
ID3	ZFYVE9	MACF1	CLSTN1	NDUFS5	C1orf151-NBL1	CCDC30	ASAP1
LDLRAP1	CC2D1B	NFYC	CTNNBIP1	ZMPSTE24	MUL1	TESK2	ZCCHC7
PAQR7	DHCR24	KDM4A	UBE4B	HIVEP3	USP48	RAB3B	CTBP2
WASF2	JAK1	C1orf190	KIF1B	SZT2	HSPG2	NFIA	PRSS23
EYA3	ACADM	CMPK1	PGD	SLC6A9	LUZP1	DOCK7	SLC38A1
ATPIF1	USP33	ORC1	PEX14	MAST2	SYF2	JAK1	TCONS_l2_00007055
SESN2	FUBP1	ZCCHC11	TARDBP	NSUN4	ARID1A	LEPROT	NEMF
EPB41	SH3GLB1	JAK1	AGTRAP	KIAA0494	GPN2	PDE4B	SAMD4A
PUM1	LRRC8B	DDAH1	CLCN6	STIL	WDTC1	SRSF11	SIX4
ZCCHC17	TGFBR3	RBMXL1	PLOD1	TXNDC12	WASF2	USP33	NOMO1
SERINC2	BTBD8	LRRC8C	MFN2	ZFYVE9	PPP1R8	DDAH1	SLC7A5P2
ZMYM4	FNBP1L	LRRC8D	VPS13D	ZYG11B	YTHDF2	EVI5	LOC100271836
PSMB2	CNN3	TGFBR3	PRDM2	ZYG11A	hsa_circ_000025*	CCDC18	LOC595101
EIF2C1	HIAT1	FNBP1L	PLEKHM2	NFIA	SNRNP40	hsa_circ_001269	TCONS_l2_00010452
THRAP3	SASS6	ALG14	FBLIM1	DOCK7	HDAC1	DR1	ATAD5
MTF1	SARS	TMEM56	SPEN	PGM1	RNF19B	SLC35A3	LRRC37BP1
ZMPSTE24	GNAI3	NTNG1	HSPB7	CACHD1	ZMYM6NB	CCDC76	SUZ12
HIVEP3	CAPZA1	TAF13	FBXO42	JAK1	ZMYM1	SLC30A7	SRSF1
PLK3	MOV10	TMEM167B	CROCC	AK4	SFPQ	COL11A1	RNF213
UROD	RHOC	CELSR2	ATP13A2	LEPR	NCDN	VAV3	ZNF738
RAD54L	LRIG2	AMPD2	ARHGEF10L	SLC35D1	EIF2C1	FAM102B	NCAM2
NSUN4	RSBN1	RHOC	IFFO2	LRRC40	STK40	GPSM2	SLC5A3
CMPK1	TRIM33	CSDE1	UBR4	CTH	hsa_circ_002106	hsa_circ_001839	LOC648691
ZYG11B	DENND2C	TTF2	PQLC2	TCONS_00000976	SF3A3	PSMA5
TMEM48	ATP1A1	MAN1A2	OTUD3	ZRANB2	MACF1	LRIF1
LRRC42	GDAP2	LOC728855	EIF4G3	LPHN2	PABPC4	SLC16A1
DHCR24	NOTCH2	hsa_circ_0007740	HSPG2	DDAH1	RIMS3	MAGI3
USP24	TCONS_l2_00000554	SNX27	CDC42	SH3GLB1	HIVEP3	SLC22A15
NFIA	LOC653513	SLC27A3	ZBTB40	LRRC8C	ST3GAL3	CD58
PGM1	SEC22B	GATAD2B	LUZP1	ZNF644	IPO13	hsa_circ_0013763
LEPR	NOTCH2NL	ADAR	LYPLA2	TGFBR3	UROD	LOC728855
LEPROT	PIAS3	KIAA0907	NIPAL3	RPAP2	NASP	hsa_circ_0013821
DEPDC1	hsa_circ_0013934	LMNA	SRRM1	hsa_circ_000897	POMGNT1	hsa_circ_0013826
ZRANB2	hsa_circ_0013935	RHBG	SYF2	EVI5	LRRC41	NOTCH2NL
ZZZ3	hsa_circ_0013936	NES	TMEM50A	ARHGAP29	NSUN4	hsa_circ_0013934
FUBP1	hsa_circ_0013937	hsa_circ_0004452	hsa_circ_000567	TMEM56	KIAA0494	PRKAB2
SSX2IP	ECM1	hsa_circ_0008850	TMEM57	DBT	EPS15	TARS2
SYDE2	ARNT	PEA15	SEPN1	VAV3	NRD1	ENSA
SH3GLB1	SCNM1	DCAF8	PAQR7	WDR47	ZYG11A	PI4KB
LRRC8B	ILF2	NCSTN	CEP85	CAPZA1	TMEM48	SNX27
LRRC8C	DENND4B	UAP1	hsa_circ_001236	RSBN1	YIPF1	hsa_circ_001555
EVI5	UBAP2L	PRRC2C	PIGV	BCAS2	USP24	TDRKH
RPL5	ADAR	PRDX6	WDTC1	DENND2C	NFIA	CHTOP
DPYD	TAGLN2	QSOX1	MAP3K6	PTGFRN	JAK1	INTS3
SLC30A7	ATF6	XPR1	WASF2	MAN1A2	SLC35D1	ASH1L
SLC25A24	SLC19A2	FAM129A	IFI6	PHGDH	GNG12	PEA15
FAM102B	F5	RNF2	XKR8	TCONS_00001137	WLS	UAP1
GPSM2	RABGAP1L	CFH	SESN2	TCONS_l2_00000554	USP33	ALDH9A1
hsa_circ_001839	FAM20B	ASPM	PHACTR4	TCONS_l2_00002628	FUBP1	UCK2
CLCC1	TOR1AIP1	KIF21B	hsa_circ_000570	LOC728855	DNAJB4	BLZF1
LRIF1	QSOX1	NAV1	YTHDF2	hsa_circ_0013816	LPHN2	RC3H1
RAP1A	STX6	MDM4	hsa_circ_000025*	hsa_circ_0003960	SH3GLB1	RABGAP1L
RHOC	SMG7	NUAK2	EPB41	hsa_circ_0009085	PKN2	FAM20B
PHTF1	HMCN1	ELK4	PTPRU	hsa_circ_0013827	CCBL2	CEP350
HIPK1	DDX59	hsa_circ_001035	LAPTM5	LOC653513	LRRC8B	GLUL
DENND2C	NAV1	TCONS_00002232	PUM1	NOTCH2NL	TGFBR3	DHX9
NRAS	IPO9	DISP1	SNRNP40	hsa_circ_0013937	RPL5	LAMC1
ATP1A1	ELF3	TCONS_l2_00001804	SERINC2	hsa_circ_0013938	FNBP1L	RGL1
CD58	PLEKHA6	CNIH4	SPOCD1	hsa_circ_0013939	ARHGAP29	HMCN1
TTF2	DSTYK	LBR	KPNA6	hsa_circ_0013940	PTBP2	CDC73
MAN1A2	NUAK2	ITPKB	YARS	hsa_circ_0013941	CCDC76	CFH
GDAP2	SLC41A1	CHRM3	AK2	hsa_circ_0013971	SLC30A7	ASPM
NOTCH2	ANGEL2	ZNF238	ZNF362	NBPF15	VAV3	KIF14
LOC728855	PTPN14	PXDN	PHC2	SNX27	HENMT1	CAMSAP2
hsa_circ_0013816	EPRS	TSSC1	ZMYM6NB	hsa_circ_001555	CLCC1	PPP1R12B
LOC653513	C1orf115	TTC15	hsa_circ_0011527	TDRKH	TMEM167B	KDM5B
PDE4DIP	C1orf124	ADI1	SFPQ	S100A10	CELSR2	RRP15
NOTCH2NL	SLC35F3	HPCAL1	ZMYM4	ILF2	LRIF1	TCONS_00002232
LIX1L	CHRM3	NBAS	KIAA0319L	INTS3	DENND2D	LYPLAL1
hsa_circ_0013937	EXO1	SDC1	NCDN	UBQLN4	RSBN1	C1orf55
hsa_circ_0013938	CEP170	PUM2	CLSPN	TMEM79	HIPK1	H3F3A
hsa_circ_0013939	AKT3	UBXN2A	EIF2C1	MEF2D	OLFML3	ACBD3
hsa_circ_0013940	hsa_circ_001469	NCOA1	EIF2C3	UFC1	TRIM33	LIN9
hsa_circ_0013941	PXDN	HADHA	THRAP3	NDUFS2	DENND2C	ZNF678
CHD1L	ADI1	EIF2B4	SNIP1	UHMK1	PTGFRN	TAF5L
GPR89B	ASAP2	PPM1G	SF3A3	ALDH9A1	GDAP2	ARV1
hsa_circ_0013971	CPSF3	LCLAT1	MACF1	POU2F1	PHGDH	EGLN1
NBPF15	TRIB2	CRIM1	PABPC4	CREG1	NOTCH2	TOMM20
OTUD7B	APOB	EPAS1	TRIT1	C1orf112	TCONS_l2_00000554	EDARADD
RPRD2	CAD	SMEK2	MFSD2A	PRRX1	TCONS_00001137	MTR
TARS2	LCLAT1	AHSA2	PPT1	KLHL20	PDE4DIP	RGS7
MCL1	XDH	USP34	SMAP2	RC3H1	LOC653513	CEP170
PIP5K1A	BIRC6	UGP2	RIMS3	RABGAP1L	NOTCH2NL	ZNF238
SNX27	hsa_circ_002146	SERTAD2	SCMH1	RALGPS2	PIAS3	PPPDE1
TDRKH	hsa_circ_001287	SLC1A4	HIVEP3	STX6	RNF115	EFCAB2
ILF2	TTC27	CEP68	PPIH	DHX9	hsa_circ_001024	ASAP2
INTS3	LTBP1	ANTXR1	ZNF691	ARPC5	PRKAB2	GEN1
PBXIP1	FAM98A	DYSF	SLC2A1	RGL1	OTUD7B	APOB
SHC1	PRKD3	CCT7	PTPRF	RNF2	VPS45	ATAD2B
TMEM79	MORN2	SLC4A5	ST3GAL3	CDC73	PI4KB	ITSN2
C1orf85	MAP4K3	MRPL53	IPO13	CFH	SELENBP1	EFR3B
DCAF8	MTA3	PTCD3	ATP6V0B	ASPM	POGZ	CRIM1
COPA	THADA	SEMA4C	SLC6A9	DENND1B	GATAD2B	HEATR5B
F11R	LRPPRC	ACTR1B	PLK3	KIF14	DENND4B	CEBPZ
NOS1AP	PSME4	C2orf15	MMACHC	NAV1	ADAR	MAP4K3
ALDH9A1	USP34	MRPL30	AKR1A1	PPP1R12B	GBA	ZFP36L2
UCK2	WDPCP	NPAS2	hsa_circ_000048	KDM5B	SCAMP3	MCFD2
SFT2D2	UGP2	TCONS_00004374	MAST2	ATP2B4	RUSC1	FBXO11
C1orf9	VPS54	GCC2	LRRC41	ETNK2	ASH1L	MTIF2
PRDX6	SPRED2	EDAR	UQCRH	MDM4	KIAA0907	PNPT1
CEP350	GFPT1	MALL	MKNK1	DSTYK	LMNA	PAPOLG
QSOX1	AAK1	BUB1	KIAA0494	ELK4	C1orf85	KIAA1841
LAMC1	MXD1	EPB41L5	FAF1	YOD1	CCT3	USP34
RGL1	ZNF638	MGAT5	EPS15	PFKFB2	MEF2D	VPS54
EDEM3	ALMS1	FMNL2	NRD1	C4BPB	ARHGEF11	ACTR2
FAM129A	STAMBP	TANC1	RAB3B	RPS6KC1	TAGLN2	AAK1
HMCN1	DGUOK	CSRNP3	ZYG11B	PTPN14	SLAMF1	SNRNP27
ASPM	TET3	CYBRD1	PODN	KCTD3	CD48	TIA1
KIF14	MAT2A	NUP35	TMEM48	GPATCH2	NDUFS2	C2orf68
CAMSAP2	GGCX	TFPI	YIPF1	TCONS_00002232	ATF6	IMMT
PKP1	PTCD3	GLS	LRRC42	LYPLAL1	PBX1	LINC00152
NAV1	KDM3A	SDPR	TMEM59	HLX	ATP1B1	LOC654342
ELF3	LINC00152	BMPR2	MRPL37	MIA3	SLC19A2	NCAPH
PPP1R12B	STARD7	INO80D	USP24	FBXO28	RASAL2	hsa_circ_001511
BTG2	SNRNP200	LANCL1	PPAP2B	LBR	RALGPS2	hsa_circ_001591
ATP2B4	C2orf15	TNS1	OMA1	PSEN2	DHX9	NPAS2
PLEKHA6	MRPL30	OBSL1	FGGY	ZNF678	LAMC1	RNF149
RAB7L1	LYG1	AGFG1	KANK4	URB2	RGL1	GCC2
SRGAP2	REV1	COPS7B	USP1	EGLN1	TSEN15	EDAR
MAPKAPK2	hsa_circ_001109	COL6A3	hsa_circ_000612	TOMM20	HMCN1	MALL
PLXNA2	NPAS2	ASB1	hsa_circ_000613	RBM34	TPR	TCONS_l2_00014799
TRAF5	IL1R1	RNPEPL1	PGM1	LYST	ASPM	LOC541471
PTPN14	TCONS_00004374	HDLBP	RAVER2	CHRM3	DENND1B	CKAP2L
RRP15	BCL2L11	SEPT2	JAK1	EXO1	hsa_circ_001816	SLC35F5
TCONS_00002232	MERTK	ING5	AK4	ZNF238	NEK7	PTPN4
DISP1	POLR1B	SETD5	SLC35D1	ADSS	hsa_circ_000807	MCM6
CAPN2	ACTR3	PRRT3	GNG12	PPPDE1	NR5A2	GTDC1
CNIH4	DDX18	IRAK2	WLS	ZNF124	KIF14	hsa_circ_001919
ENAH	CLASP1	ATG7	SRSF11	RNASEH1	CAMSAP2	RIF1
PARP1	AMMECR1L	TAMM41	FAM73A	KIDINS220	CSRP1	ARL5A
ZNF678	FAM168B	RPL32	hsa_circ_001492	ASAP2	IPO9	FMNL2
TRIM11	NCKAP5	TBC1D5	FUBP1	RRM2	RNPEP	TANC1
URB2	MGAT5	SGOL1	DNAJB4	HPCAL1	PPP1R12B	44627
GALNT2	RAB3GAP1	SLC4A7	LPHN2	NBAS	KDM5B	TTC21B
COG2	R3HDM1	CNOT10	DDAH1	GEN1	ADIPOR1	UBR3
C1orf124	CXCR4	UBP1	CCBL2	LAPTM4A	BTG2	TLK1
EGLN1	ZEB2	GOLGA4	LRRC8B	ATAD2B	ZC3H11A	DCAF17
DISC1	ARL5A	WDR48	LRRC8C	ITSN2	MDM4	PDK1
TSNAX-DISC1	FMNL2	ZNF621	TGFBR3	NCOA1	DSTYK	LOC100506866
TARBP1	TANC1	SS18L2	EVI5	hsa_circ_001856	ELK4	CWC22
GGPS1	44627	SNRK	RPL5	RAB10	SRGAP2	NUP35
HEATR1	CSRNP3	SCAP	DR1	EPT1	EIF2D	INPP1
ADSS	SCN9A	hsa_circ_001893	DNTTIP2	NRBP1	LAMB3	TMEM194B
HPCAL1	DCAF17	SMARCC1	ABCD3	WDR43	SYT14	MYO1B
NOL10	CYBRD1	PLXNB1	CNN3	CLIP4	ANGEL2	SLC39A10
hsa_circ_001918	SLC25A12	PRKAR2A	PTBP2	YPEL5	RPS6KC1	AOX1
SDC1	CDCA7	QRICH1	HIAT1	LCLAT1	PTPN14	CASP8
PUM2	NFE2L2	RNF123	hsa_circ_001013	BIRC6	IARS2	TRAK2
APOB	TTN	IP6K1	RTCD1	STRN	RAB3GAP2	NOP58
ATAD2B	NCKAP1	RBM6	VCAM1	HEATR5B	MARK1	CCNYL1
ITSN2	TFPI	TMEM115	HENMT1	CEBPZ	MIA3	RPE
DTNB	INPP1	SFMBT1	GPSM2	SRSF7	DISP1	VIL1
RAB10	NAB1	CHDH	hsa_circ_001839	SOS1	CAPN2	USP37
HADHA	MYO1B	FAM116A	CLCC1	EML4	TP53BP2	WDFY1
KHK	SDPR	ARL6IP5	WDR47	ZFP36L2	CNIH3	DOCK10
PREB	SLC39A10	C3orf26	TMEM167B	PPM1B	EPHX1	PSMD1
EIF2B4	COQ10B	FAM55C	CELSR2	MSH6	TMEM63A	hsa_circ_001736
LCLAT1	HSPD1	GOLGB1	AHCYL1	ASB3	PYCR2	ANKMY1
BIRC6	C2orf69	DTX3L	FAM40A	hsa_circ_001799	PSEN2	hsa_circ_000940
hsa_circ_001414	CLK1	HEG1	LRIF1	PNPT1	CDC42BPA	TADA3
LTBP1	TRAK2	SLC12A8	DRAM2	XPO1	SNAP47	hsa_circ_0064198
CRIM1	INO80D	ZXDC	DENND2D	PLEK	ARF1	FANCD2
EIF2AK2	METTL21A	TMCC1	RAP1A	ANTXR1	NUP133	ATG7
CEBPZ	PLEKHM3	CEP63	MOV10	AAK1	URB2	TBC1D5
PRKD3	hsa_circ_000023	XRN1	MAGI3	TIA1	GALNT2	SATB1
ATL2	PIKFYVE	PRKCI	RSBN1	FAM136A	HEATR1	SGOL1
hsa_circ_001642	IGFBP5	USP13	HIPK1	DUSP11	FMN2	TOP2B
SOS1	PNKD	ALG3	OLFML3	TET3	PPPDE1	NGLY1
MTA3	OBSL1	PSMD2	TRIM33	MRPL19	ZNF124	CTDSPL
ZFP36L2	ACSL3	MAP3K13	BCAS2	RETSAT	SH3YL1	ZNF621
THADA	WDFY1	TMEM41A	DENND2C	POLR1A	RNF144A	VIPR1
PIGF	SP140L	TRA2B	CSDE1	MRPL35	ASAP2	SACM1L
ASB3	hsa_circ_002162	hsa_circ_0068512	VANGL1	KDM3A	ITGB1BP1	CDC25A
hsa_circ_001799	hsa_circ_001118	XXYLT1	SLC22A15	RMND5A	ODC1	CELSR3
PSME4	B3GNT7	TFRC	PTGFRN	LOC285074	PDIA6	QRICH1
SPTBN1	NCL	TACC3	hsa_circ_0013763	LINC00152	NBAS	QARS
RTN4	EIF4E2	FGFR3	NOTCH2	hsa_circ_0055552	LAPTM4A	RNF123
MTIF2	GIGYF2	TNIP2	TCONS_l2_00000554	KRCC1	ITSN2	VPRBP
PUS10	DGKD	EVC	TCONS_00001137	EIF2AK3	NCOA1	RPL29
SERTAD2	USP40	BOD1L	LOC728855	hsa_circ_001128	ADCY3	DUSP7
AAK1	COL6A3	KLF3	PDE4DIP	RPIA	RAB10	WDR82
GMCL1	SEPT2	FAM114A1	LOC653513	KANSL3	C2orf28	ACTR8
MXD1	ATG4B	UGDH	TXNIP	TMEM131	CAD	WNT5A
PCBP1-AS1	RAD18	APBB2	PRKAB2	REV1	SLC30A3	ARF4
C2orf42	hsa_circ_001517	FIP1L1	MTMR11	NPAS2	FNDC4	SLMAP
TGFA	TMEM111	PAICS	ANP32E	RNF149	GCKR	FLNB
TEX261	hsa_circ_0064198	LPHN3	C1orf51	EDAR	PPP1CB	MAGI1
ZNF638	FANCD2	ANKRD17	TARS2	TCONS_l2_00014799	CLIP4	KBTBD8
RAB11FIP5	hsa_circ_000692	MTHFD2L	MCL1	TMEM87B	LCLAT1	TMF1
SMYD5	TATDN2	HERC6	ARNT	SLC20A1	BIRC6	MITF
TET3	PPARG	TET2	LYSMD1	LOC654433	LTBP1	C3orf26
DCTN1	RAF1	ELOVL6	SELENBP1	EPB41L5	LOC100505876	BBX
ELMOD3	NUP210	SEC24D	TUFT1	GLI2	PRKD3	SPICE1
MAT2A	EAF1	LOC645513	S100A16	WDR33	MTA3	KIAA2018
VAMP8	BTD	SLC7A11	DENND4B	POLR2D	ZFP36L2	POPDC2
C2orf68	TBC1D5	ELF2	SLC39A1	UGGT1	LRPPRC	POLQ
PTCD3	TOP2B	SH3D19	RAB13	FAM168B	MCFD2	PARP14
hsa_circ_000688	SLC4A7	TPPP	UBAP2L	RAB3GAP1	FOXN2	SLC12A8
hsa_circ_001127	STT3B	TRIO	ADAR	R3HDM1	hsa_circ_000305	ZXDC
STARD7	OSBPL10	UGT3A2	ADAM15	UBXN4	PPP1R21	RPN1
SNRNP200	GLB1	TTC33	EFNA4	EPC2	hsa_circ_0004462	DNAJC13
C2orf15	CRTAP	OXCT1	KRTCAP2	RIF1	MTIF2	STAG1
REV1	TRANK1	ITGA1	hsa_circ_002139	FMNL2	CCDC88A	SLC25A36
NPAS2	WDR48	BDP1	GBAP1	TANC1	PNPT1	XRN1
C2orf29	TTC21A	MCCC2	GBA	44627	VRK2	ATR
NCK2	C3orf23	TNPO1	hsa_circ_001460	CSRNP3	USP34	PLS1
TCONS_00004374	CDCP1	FAM169A	FAM189B	GALNT3	VPS54	GYG1
EDAR	FYCO1	HMGCR	SCAMP3	SCN9A	SERTAD2	CP
BUB1	KLHL18	JMY	ASH1L	STK39	SLC1A4	SIAH2
TCONS_l2_00014799	SMARCC1	RPS23	DAP3	DCAF17	ACTR2	hsa_circ_001860
TMEM87B	ATRIP	LYSMD3	KIAA0907	PDK1	PCBP1-AS1	SCHIP1
TTL	SLC26A6	ARRDC3	ARHGEF2	CDCA7	C2orf42	PHC3
POLR1B	CELSR3	ELL2	UBQLN4	WIPF1	PCYOX1	PRKCI
SLC35F5	IP6K2	PJA2	LMNA	KIAA1715	FAM136A	TNIK
STEAP3	WDR6	LOX	SEMA4A	AGPS	DYSF	ECT2
CLASP1	QRICH1	LYRM7	SMG5	NCKAP1	ALMS1	KCNMB2
AMMECR1L	RBM5	P4HA2	TMEM79	ZC3H15	hsa_circ_001126	USP13
LOC150776	SEMA3F	SEPT8	C1orf85	ITGAV	MRPL19	MCF2L2
NCKAP5	HYAL1	AFF4	CCT3	WDR75	SUCLG1	KLHL24
MGAT5	NISCH	VDAC1	MEF2D	SDPR	MAT2A	ST6GAL1
KYNU	FAM208A	PHF15	IQGAP3	SLC39A10	VAMP8	LPP
RIF1	hsa_circ_001831	C5orf24	ISG20L2	STK17B	IMMT	hsa_circ_0068512
FMNL2	FLNB	SPOCK1	RRNAD1	HECW2	KDM3A	TP63
TANC1	ATXN7	KDM3B	HDGF	ANKRD44	RMND5A	OPA1
WDSUB1	C3orf64	MATR3	ARHGEF11	hsa_circ_001698	LOC100286979	ATP13A3
BAZ2B	UBA3	NRG2	KIRREL	SF3B1	LINC00152	TFRC
RBMS1	CPOX	LARS	DCAF8	NOP58	TCONS_00002711	PAK2
GALNT3	DCBLD2	RBM27	NCSTN	INO80D	hsa_circ_0055598	LOC93622
SCN9A	C3orf26	NDST1	CD48	TCONS_00003998	GPAT2	TADA2B
STK39	TBC1D23	DCTN4	NIT1	PNKD	STARD7	ZNF518B
CYBRD1	ZBTB11	EBF1	NDUFS2	USP37	SNRNP200	NCAPG
CDCA7	ALCAM	SLU7	SDHC	DOCK10	ARID5A	SEL1L3
WIPF1	PVRL3	NSD1	FCGR2A	TRIP12	SEMA4C	ARAP2
AGPS	ATP6V1A	MAML1	hsa_circ_001934	hsa_circ_001735	INPP4A	RELL1
NUP35	SLC15A2	CNOT6	ATF6	hsa_circ_001283	C2orf15	KLHL5
TMEM194B	HSPBAP1	GNB2L1	NOS1AP	COPS7B	MRPL30	RFC1
MYO1B	PTPLB	hsa_circ_0075407	DDR2	COL6A3	REV1	UGDH
PGAP1	SLC12A8	TCONS_00011660	UCK2	ASB1	hsa_circ_002130	PDS5A
ANKRD44	OSBPL11	RREB1	POU2F1	HDAC4	C2orf29	RBM47
C2orf69	RAB7A	EEF1E1-MUTED	CREG1	KIF1A	TGFBRAP1	GUF1
STRADB	hsa_circ_001135	JARID2	ATP1B1	HDLBP	TCONS_00004374	NFXL1
ALS2	TMCC1	CAP2	SLC19A2	ING5	GCC2	CLOCK
BMPR2	DNAJC13	hsa_circ_000966	SCYL3	SETD5	EDAR	LPHN3
NBEAL1	TOPBP1	hsa_circ_0075932	KIFAP3	ATG7	LOC541471	UBA6
INO80D	AMOTL2	hsa_circ_0075943	PRRC2C	EAF1	TMEM87B	IGJ
NDUFS1	PPP2R3A	UHRF1BP1	C1orf9	ANKRD28	ZC3H6	USO1
MAP2	STAG1	SRPK1	RABGAP1L	hsa_circ_001828	TTL	SEPT11
IKZF2	COPB2	BTBD9	RFWD2	TBC1D5	PSD4	FRAS1
PNKD	SLC25A36	PRICKLE4	PAPPA2	RAB5A	LOC654433	PAQR3
CTDSP1	U2SURP	TAF8	RASAL2	NR1D2	SLC35F5	ANTXR2
TTLL4	PLOD2	PTK7	TOR3A	hsa_circ_000701	DDX18	WDFY3
TUBA4A	HPS3	POLH	ABL2	NEK10	STEAP3	PPM1K
STK11IP	RNF13	ICK	QSOX1	DYNC1LI1	PTPN4	PDLIM5
SERPINE2	hsa_circ_001891	hsa_circ_0076872	ACBD6	GLB1	EPB41L5	TSPAN5
hsa_circ_001588	PDCD10	COL12A1	DHX9	STAC	GLI2	SLC39A8
AGFG1	PHC3	RNGTT	LAMC1	MYD88	GYPC	UBE2D3
TRIP12	hsa_circ_002000	PM20D2	ARPC5	ZNF621	SAP130	TBCK
SP140L	hsa_circ_001922	LOC100130890	RGL1	NKTR	UGGT1	ELOVL6
hsa_circ_002162	TNIK	CDK19	IVNS1ABP	ANO10	PLEKHB2	BBS7
hsa_circ_001118	ZMAT3	REV3L	HMCN1	ZDHHC3	LOC150776	KIAA1109
INPP5D	PIK3CA	HDAC2	TPR	FYCO1	MGAT5	FGF2
SH3BP4	MCCC1	HS3ST5	CDC73	KLHL18	hsa_circ_000314	PLK4
COL6A3	YEATS2	GOPC	ASPM	SLC26A6	R3HDM1	MFSD8
ASB1	MAP3K13	HIVEP2	DENND1B	CELSR3	hsa_circ_001279	SCLT1
HDAC4	TMEM41A	UST	KIF14	LAMB2	KIF5C	SLC7A11
GPC1	TRA2B	LATS1	CAMSAP2	RBM5	NEB	ELF2
RNPEPL1	MASP1	SYNE1	CACNA1S	WDR82	FMNL2	TBC1D9
AGXT	LPP	SCAF8	PHLDA3	WNT5A	COBLL1	SH3D19
D2HGDH	hsa_circ_0068512	TIAM2	NAV1	FAM208A	UBR3	ARFIP1
TRNT1	ACAP2	ZDHHC14	IPO9	ARF4	TLK1	TMEM144
LMCD1	ZNF718	SYNJ2	SHISA4	THOC7	PRKRA	FSTL5
SETD5	TACC3	WTAP	PPP1R12B	KBTBD8	LOC100506866	SH3RF1
FANCD2	LETM1	TCP1	KDM5B	SUCLG2	TTN	CLCN3
TATDN2	WHSC1	IGF2R	ADIPOR1	UBA3	NUP35	GALNT7
ATG7	AFAP1	MAP3K4	BTG2	C3orf38	ANKAR	hsa_circ_000397
TAMM41	WDR1	WDR27	ZC3H11A	C3orf26	TMEM194B	C4orf41
CAND2	BOD1L	FTSJ2	PIK3C2B	ZBTB11	NAB1	PDCD6
NUP210	LCORL	EIF3B	MDM4	ABHD10	GLS	44626
EAF1	GPR125	LFNG	DSTYK	CD80	MYO1B	TRIO
TBC1D5	ZCCHC4	FSCN1	NUAK2	LRRC58	SLC39A10	FAM105B
SATB1	SEL1L3	DAGLB	ELK4	HCLS1	STK17B	GUSBP1
OSBPL10	PCDH7	ZNF853	RAB7L1	KALRN	GTF3C3	NIPBL
CMTM7	KLHL5	NUPL2	SRGAP2	SLC12A8	ANKRD44	C5orf42
CMTM6	RPL9	SEPT7	MAPKAPK2	OSBPL11	HSPD1	C5orf51
CRTAP	RBM47	CDK13	YOD1	PLXNA1	HSPE1	HMGCS1
CTDSPL	ATP8A1	STK17A	CR1L	RAB7A	C2orf69	NNT
ACAA1	FRYL	NUDCD3	CD46	TMCC1	ORC2	SKIV2L2
EXOG	OCIAD1	TCONS_l2_00026539	PLXNA2	PIK3R4	FAM126B	IL6ST
ZNF621	hsa_circ_001301	TCONS_l2_00026541	SYT14	ATP2C1	CFLAR	DIMT1
ABHD5	NOA1	TCONS_l2_00026542	LPGAT1	NUDT16P1	TRAK2	IPO11
LIMD1	CENPC1	TNS3	INTS7	DNAJC13	BMPR2	ERBB2IP
SACM1L	MOB1B	SUMF2	TMEM206	STAG1	FAM117B	PIK3R1
NBEAL2	ANKRD17	hsa_circ_001947	RPS6KC1	MRPS22	NBEAL1	TNPO1
SMARCC1	NAAA	TCONS_l2_00027391	PTPN14	SLC25A36	INO80D	HMGCR
MAP4	SHROOM3	hsa_circ_0080464	KCNK2	U2SURP	IDH1	MSH3
hsa_circ_000366	FRAS1	hsa_circ_0080465	LYPLAL1	PLOD2	LANCL1	LYSMD3
PLXNB1	FAM175A	BAZ1B	TCONS_00002232	CP	CPS1	TTC37
ATRIP	AFF1	STAG3L3	EPRS	COMMD2	MREG	RHOBTB3
IP6K2	hsa_circ_000009	CLDN4	RAB3GAP2	PFN2	IGFBP2	ELL2
WDR6	HSD17B11	RFC2	MARK1	DHX36	TMBIM1	CHD1
LAMB2	HERC5	CDK6	DISP1	SSR3	CTDSP1	FBXL17
RHOA	HERC3	COL1A2	TP53BP2	GFM1	BCS1L	SLC25A46
MAPKAPK3	PDLIM5	SMURF1	FBXO28	SCHIP1	TUBA4A	APC
STAB1	hsa_circ_001305	ARPC1A	WDR26	KPNA4	CHPF	DCP2
ACTR8	EIF4E	ZKSCAN1	ENAH	PHC3	EPHA4	YTHDC2
FAM116A	TBCK	hsa_circ_001182	TMEM63A	NCEH1	DOCK10	FEM1C
LRIG1	KIAA1109	SERPINE1	PYCR2	GNB4	COL4A4	DMXL1
KBTBD8	SPATA5	PLOD3	PARP1	ATP11B	AGFG1	TNFAIP8
MITF	FAT4	CUX1	PSEN2	KLHL24	TRIP12	ZNF608
SHQ1	MFSD8	ZNF800	ADCK3	YEATS2	hsa_circ_001735	FLJ33630
C3orf38	PHF17	CALU	CDC42BPA	CAMK2N2	hsa_circ_001283	C5orf24
MINA	SLC7A11	LUZP6	SNAP47	SENP2	B3GNT7	TGFBI
CPOX	TBC1D9	MTPN	TRIM11	TRA2B	NCL	SMAD5
C3orf26	GAB1	ZC3HAV1	TAF5L	LPP	COPS7B	SPOCK1
ZBTB11	ZNF827	UBN2	URB2	IL1RAP	DIS3L2	MATR3
CBLB	LRBA	SSBP1	GALNT2	ACAP2	ARL4C	TMEM173
C3orf17	ARFIP1	EZH2	AGT	PPP1R2	COL6A3	ANKHD1
ATP6V1A	FGA	TCONS_l2_00027515	ARV1	TFRC	ASB1	ANKHD1-EIF4EBP3
LRRC58	FNIP2	GIMAP6	C1orf131	RNF168	ATG4B	SLC26A2
GTF2E1	CLCN3	NOM1	TARBP1	SENP5	BHLHE40	TCOF1
POLQ	DCTD	UBE3C	TOMM20	RPL35A	EDEM1	GEMIN5
SLC15A2	C4orf41	CTSB	RBM34	PCGF3	ATG7	CCNJL
MUC13	SNX25	DLC1	B3GALNT2	WHSC1	TSEN2	CCNG1
OSBPL11	KLKB1	MTUS1	HEATR1	HTT	RAF1	WWC1
ZXDC	PDCD6	TNFRSF10B	CHRM3	TMEM128	RPL32	CCDC99
RUVBL1	TPPP	CDCA2	FMN2	TADA2B	SLC6A6	RANBP17
hsa_circ_001859	KIAA0947	TRIM35	FH	WDR1	ZFYVE20	CNOT6
COPG	DAP	SCARA3	OPN3	LDB2	BTD	IRF4
DNAJC13	TRIO	ZNF395	CEP170	NCAPG	SGOL1	RREB1
TF	hsa_circ_001710	GTF2E2	ADSS	GPR125	TOP2B	DSP
RYK	NIPBL	GINS4	EFCAB2	STIM2	OXSM	TBC1D7
NCK1	hsa_circ_001898	SLC20A2	ZNF124	hsa_circ_001520	TGFBR2	FAM8A1
PIK3CB	C5orf42	RB1CC1	ZNF672	RELL1	CNOT10	NUP153
CLSTN2	LIFR	IMPAD1	SH3YL1	TLR6	PDCD6IP	KDM1B
XRN1	RICTOR	CHD7	ADI1	KLHL5	TRANK1	hsa_circ_000744
SLC9A9	C5orf51	MYBL1	KIDINS220	WDR19	CTDSPL	hsa_circ_0006109
WWTR1	HMGCS1	ARFGEF1	ITGB1BP1	PDS5A	ACVR2B	hsa_circ_0075967
MBNL1	SKIV2L2	KIAA1429	TAF1B	NFXL1	WDR48	ANKS1A
hsa_circ_000029	DIMT1	STK3	HPCAL1	TEC	ZNF621	NFYA
KPNA4	MARVELD2	RIMS2	ODC1	FRYL	CTNNB1	MRPS10
SKIL	BDP1	SNTB1	GREB1	DCUN1D4	TRAK1	UBR2
ZMAT3	MAP1B	FAM91A1	NBAS	FIP1L1	NKTR	CUL7
GNB4	TNPO1	FAM84B	SMC6	TMEM165	C3orf39	POLH
KLHL24	ENC1	PHF20L1	PUM2	CLOCK	ANO10	C6orf223
ABCC5	HMGCR	NDRG1	APOB	REST	C3orf23	MUT
EIF4G1	SCAMP1	PTK2	ATAD2B	SLC4A4	ZDHHC3	hsa_circ_0076868
TMEM41A	JMY	JRK	ITSN2	ANKRD17	SACM1L	hsa_circ_0076869
TRA2B	PAPD4	LY6E	NCOA1	CXCL5	FYCO1	hsa_circ_0076870
MASP1	VCAN	RHPN1	PTRHD1	USO1	NBEAL2	hsa_circ_0076871
LPP	GPR98	FAM83H	ADCY3	SDAD1	SETD2	hsa_circ_0076872
ATP13A3	ARRDC3	PLEC	RAB10	SHROOM3	SCAP	FAM135A
XXYLT1	RHOBTB3	GRINA	HADHA	SEC31A	MAP4	TMEM30A
TFRC	CHD1	RECQL4	DPYSL5	WDFY3	CDC25A	IBTK
RPL35A	PAM	KANK1	TMEM214	ABCG2	PLXNB1	NT5E
ZNF718	FER	GLIS3	PREB	HERC3	CCDC51	SNHG5
KIAA1530	MAN2A1	SNAPC3	SLC5A6	SLC39A8	COL7A1	UBE2J1
TACC3	WDR36	KIAA1797	CAD	NFKB1	NCKIPSD	MDN1
LETM1	EPB41L4A	B4GALT1	SLC30A3	UBE2D3	ARIH2	MMS22L
FAM193A	MCC	NFX1	GTF3C2	RPL34	WDR6	LOC100130890
TMEM128	CDO1	KIAA1161	SNX17	SEC24B	LAMB2	CCNC
EVC	DMXL1	TMEM2	NRBP1	PDE5A	RNF123	LIN28B
KIAA0232	ALDH7A1	FAM108B1	GPN1	SCLT1	RBM6	CDK19
TADA2B	PHAX	ANXA1	BRE	SLC7A11	RBM5	REV3L
ZNF518B	FLJ33630	C9orf40	CLIP4	ELF2	SEMA3F	NT5DC1
DCAF16	FBN2	GCNT1	LCLAT1	ZNF330	TMEM115	RWDD1
PACRGL	SPOCK1	HNRNPK	DPY30	IL15	VPRBP	SERINC1
SEL1L3	ETF1	SPIN1	BIRC6	OTUD4	ABHD14B	PTPRK
RELL1	MATR3	SEMA4D	LTBP1	ARHGAP10	ALAS1	TCONS_l2_00025470
RBM47	PCDHGB6	BDAG1	CRIM1	LRBA	TWF2	TCONS_l2_00024911
TEC	DIAPH1	TRIM14	HEATR5B	KIAA0922	WDR82	ARHGAP18
FRYL	SPARC	ALG2	LOC100505876	GUCY1A3	PBRM1	MED23
DCUN1D4	GALNT10	C9orf5	PRKD3	PPID	GNL3	MOXD1
SRD5A3	LARP1	KIAA0368	ATL2	KLHL2	TKT	HBS1L
GRSF1	MED7	COL27A1	DHX57	MSMO1	ACTR8	hsa_circ_0078031
SLC4A4	PWWP2A	PSMD5	EML4	SPCS3	APPL1	STXBP5
ANKRD17	ODZ2	MAPKAP1	ZFP36L2	VEGFC	hsa_circ_001297	TAB2
hsa_circ_001160	RANBP17	ZBTB43	CRIPT	NEIL3	ARF4	NUP43
USO1	SH3PXD2B	DNM1	MCFD2	ODZ3	ABHD6	SCAF8
FRAS1	STC2	GPR107	TTC7A	WWC2	RPP14	TULP4
ANTXR2	C5orf25	ABL1	hsa_circ_001889	CASP3	LRIG1	WTAP
WDFY3	hsa_circ_001525	FAM78A	FOXN2	FAT1	KBTBD8	MRPL18
HERC3	FAF2	PRRC2B	PPP1R21	hsa_circ_000713	TMF1	SLC22A3
UNC5C	NSD1	RAPGEF1	ASB3	PDCD6	MITF	MLLT4
ADH5	GRK6	WDR5	hsa_circ_001799	PAPD7	hsa_circ_0008025	PSMB1
DNAJB14	TBC1D9B	COL5A1	hsa_circ_0004462	44626	VGLL3	FOXK1
SLC9B2	SERPINB9	C9orf69	SPTBN1	FAM105B	DCBLD2	RAC1
PAPSS1	PRPF4B	GPSM1	RTN4	BRIX1	CBLB	ZNF12
OSTC	MUTED-TXNDC5	EDF1	hsa_circ_001289	NIPBL	BBX	MACC1
USP53	NEDD9	NDOR1	MTIF2	TTC33	hsa_circ_001133	ITGB8
SPATA5	EDN1	DHTKD1	CCDC88A	ITGA2	IFT57	CCDC126
HSPA4L	MYLIP	MCM10	SMEK2	ARL15	DZIP3	C7orf41
CCRN4L	TDP2	NMT2	EFEMP1	PPAP2A	ABHD10	INMT-FAM188B
OTUD4	ZSCAN12P1	MLLT10	PAPOLG	IL6ST	KIAA2018	ANLN
ARFIP1	hsa_circ_0075932	ZNF33B	USP34	DEPDC1B	ZBTB20	CDK13
KIAA0922	hsa_circ_0075944	FAM21C	XPO1	ELOVL7	CD80	STK17A
PLRG1	FKBP5	TCONS_l2_00003048	EHBP1	ADAMTS6	GSK3B	NUDCD3
SPCS3	SRSF3	TCONS_l2_00003976	SLC1A4	SGTB	POLQ	GRB10
WWC2	RPL7L1	TCONS_00018502	ACTR2	GTF2H2C	HCLS1	ZNF680
FAT1	CD2AP	TCONS_l2_00004179	AAK1	GTF2H2B	PTPLB	hsa_circ_001947
PDCD6	ELOVL5	LOC728407	PCBP1-AS1	TCONS_l2_00023407	HEG1	TCONS_l2_00027391
KIAA0947	hsa_circ_0076868	ZWINT	C2orf42	hsa_circ_0072812	ZNF148	CROT
NSUN2	hsa_circ_0076869	JMJD1C	PCYOX1	MCCC2	SLC12A8	CDK14
FAM173B	hsa_circ_0076870	SRGN	ADD2	TNPO1	ZXDC	AKAP9
hsa_circ_0002753	hsa_circ_0076871	PCBD1	TEX261	FCHO2	RPN1	PEG10
TRIO	hsa_circ_0076872	CHST3	ZNF638	BTF3	hsa_circ_001859	BAIAP2L1
FAM105B	FAM135A	MCU	RAB11FIP5	ANKRA2	COPG	TRRAP
MYO10	COL12A1	PPP3CB	SMYD5	RGNEF	IFT122	ZKSCAN1
SUB1	SENP6	USP54	ALMS1	ENC1	PLXND1	CUX1
NIPBL	SNX14	SEC24C	TET3	HMGCR	TMCC1	RELN
DAB2	ZNF292	KAT6B	DCTN1	AP3B1	ATP2C1	MLL5
RPL37	RNGTT	DLG5	SLC4A5	RASA1	MRPL3	SRPK2
NNT	UBE2J1	PPIF	MRPL53	LYSMD3	SLCO2A1	PUS7
SREK1IP1	MDN1	TSPAN14	AUP1	TTC37	FAIM	RINT1
NLN	CCNC	ANKRD1	POLE4	ELL2	PIK3CB	SYPL1
SREK1	CD164	TNKS2	MRPL19	LNPEP	GK5	NAMPT
OCLN	REV3L	NOC3L	SUCLG1	hsa_circ_000735	ATR	PNPLA8
GTF2H2C	FYN	LCOR	MAT2A	PAM	HLTF	LOC401397
SMN2	TUBE1	HOGA1	GGCX	PPIP5K2	COMMD2	CADPS2
GTF2H2B	GJA1	ENTPD7	VAMP8	FBXL17	RNF13	GCC1
TCONS_l2_00023407	PTPRK	ERLIN1	VAMP5	MAN2A1	hsa_circ_001891	CALU
MAP1B	ARHGAP18	TRIM8	C2orf68	hsa_circ_002159	MED12L	CREB3L2
MRPS27	ALDH8A1	PDCD11	POLR1A	AP3S1	MBNL1	TRIM24
FCHO2	BCLAF1	DUSP5	PTCD3	SEMA6A	GMPS	UBN2
UTP15	UTRN	ABLIM1	MRPL35	CEP120	hsa_circ_001860	TCONS_l2_00026970
PAPD4	LATS1	PDZD8	RMND5A	FLJ33630	hsa_circ_001595	AGPAT5
hsa_circ_000957	AKAP12	TACC2	LINC00152	LYRM7	hsa_circ_001957	ZDHHC2
hsa_circ_000959	TIAM2	ZRANB1	TCONS_00002711	FNIP1	NMD3	PCM1
VCAN	IGF2R	MKI67	hsa_circ_0055598	P4HA2	PDCD10	INTS10
LYSMD3	LINC00473	CTSD	GPAT2	SLC22A5	MYNN	DOCK5
ANKRD32	MLLT4	WEE1	SNRNP200	SEPT8	PHC3	PPP2CB
TTC37	SUN1	TEAD1	SEMA4C	AFF4	PRKCI	WHSC1L1
RGMB	FTSJ2	PLEKHA7	COX5B	PHF15	PLD1	PLEKHA2
PPIP5K2	EIF3B	GTF2H1	MGAT4A	SEC24A	KCNMB2	KAT6A
APC	SNX13	PRRG4	C2orf15	DDX46	FXR1	VDAC3
MCC	FAM126A	HIPK3	MRPL30	PITX1	CAMK2N2	PRKDC
PRDM6	GARS	hsa_circ_000016	TXNDC9	ETF1	PSMD2	UBE2V2
LMNB1	ANLN	CAPRIN1	REV1	MATR3	EIF4G1	PCMTD1
SLC12A2	C7orf11	AMBRA1	hsa_circ_002130	UBE2D2	TMEM41A	IMPAD1
FBN2	GRB10	PSMC3	NPAS2	C5orf32	SENP2	SDCBP
P4HA2	VOPP1	CELF1	TBC1D8	ANKHD1	MASP1	CHD7
SLC22A5	hsa_circ_001947	CTNND1	C2orf29	IK	hsa_circ_0068511	ASPH
IRF1	POM121	FAM111A	IL1R1	YIPF5	XXYLT1	MYBL1
AFF4	STAG3L3	TMEM109	TGFBRAP1	DCTN4	ACAP2	TRAM1
ZCCHC10	BAZ1B	SYT7	FHL2	GPX3	SDHAP2	LOC100132891
HSPA4	LOC100093631	EML3	TCONS_00004374	TNIP1	TFRC	UBE2W
SEC24A	HGF	MARK2	EDAR	SLC36A1	PCYT1A	ZFHX4
TCONS_00010097	CLDN12	SF1	TCONS_l2_00014799	GALNT10	RNF168	CPNE3
SMAD5	ANKIB1	DPF2	TMEM87B	ADAM19	SENP5	TP53INP1
SPOCK1	CDK6	FRMD8	TTL	CCNJL	KIAA0226	LAPTM4B
ANKHD1	PPP1R9A	hsa_circ_0002791	PSD4	ODZ2	FGFRL1	GRHL2
ANKHD1-EIF4EBP3	SLC25A13	hsa_circ_0003812	LOC654433	RANBP17	MAEA	ATP6V1C1
hsa_circ_000418	TRRAP	hsa_circ_0006417	SLC35F5	FBXW11	WHSC1	CTHRC1
SLC35A4	SMURF1	hsa_circ_0007185	ACTR3	SFXN1	TNIP2	DCAF13
DIAPH1	hsa_circ_002103	EFEMP2	STEAP3	HIGD2A	SH3BP2	ZFPM2
PCDH1	EPHB4	NUMA1	PTPN4	RNF44	ADD1	EIF3E
SLC26A2	SLC12A9	C2CD3	EPB41L5	MAML1	MFSD10	RAD21
HMGXB3	hsa_circ_001182	RNF169	GLI2	MAPK9	HTT	PVT1
NDST1	PSMC2	ACER3	CLASP1	hsa_circ_001168	WDR1	EFR3A
SLC36A1	MLL5	ARHGAP42	TSN	GFPT2	RAB28	JAK2
G3BP1	NAMPT	GUCY1A2	GYPC	CNOT6	BOD1L	KDM4C
GALNT10	HBP1	THY1	WDR33	EXOC2	ANAPC4	C9orf150
LARP1	LAMB1	MIR100HG	POLR2D	PRPF4B	SEL1L3	MPDZ
ADAM19	DOCK4	JAM3	AMMECR1L	RREB1	WDR19	HAUS6
CLINT1	MET	ITFG2	SAP130	SNRNP48	N4BP2	PLIN2
NUDCD2	CADPS2	TSPAN9	UGGT1	HIVEP1	TMEM33	B4GALT1
ODZ2	SND1	GAPDH	hsa_circ_000910	ATXN1	GUF1	GALT
SH3PXD2B	CPA4	C1R	LOC150776	KIF13A	GNPDA2	NPR2
ATP6V0E1	CREB3L2	TAS2R43	MGAT5	MBOAT1	FRYL	DCAF10
SFXN1	ZC3HAV1	PRH1-PRR4	R3HDM1	ALDH5A1	DCUN1D4	hsa_circ_0087105
FAF2	HIPK2	hsa_circ_000554	hsa_circ_001279	hsa_circ_000744	USP46	PTAR1
NSD1	SLC37A3	ETV6	MCM6	hsa_circ_001318	FIP1L1	VPS13A
RUFY1	hsa_circ_002135	PPFIBP1	EPC2	hsa_circ_002093	CLOCK	TLE4
MAML1	KIAA1147	TMTC1	KIF5C	HIST1H2BJ	EXOC1	UBQLN1
SQSTM1	EZH2	ARID2	RIF1	hsa_circ_000966	PPAT	SPIN1
GFPT2	GIMAP6	hsa_circ_000820	TANC1	hsa_circ_0075932	LPHN3	S1PR3
RREB1	RBM33	SLC38A2	WDSUB1	hsa_circ_0075961	UBA6	FANCC
TMEM14C	LMBR1	MLL2	BAZ2B	UHRF1BP1	ANKRD17	XPA
TMEM14B	DNAJB6	SPATS2	44627	ZNF76	ALB	hsa_circ_0004036
hsa_circ_001974	PTPRN2	SP1	RBMS1	UBR2	AREG	SLC44A1
HIVEP1	ESYT2	PRR13	PSMD14	KIAA0240	hsa_circ_0069992	ZNF462
CCDC90A	FAM160B2	CBX5	DPP4	PTK7	hsa_circ_0069994	C9orf5
KIF13A	BNIP3L	HNRNPA1	CSRNP3	ZNF318	SDAD1	COL27A1
ABT1	DPYSL2	ANKRD52	TTC21B	TMEM63B	SCARB2	PAPPA
hsa_circ_0075961	FZD3	CS	LOC100506124	RUNX2	SHROOM3	CDK5RAP2
hsa_circ_0075962	EXTL3	STAT2	UBR3	MUT	SEPT11	RC3H2
hsa_circ_0075967	BRF2	BAZ2A	GORASP2	ICK	CNOT6L	RABGAP1
BAK1	BAG4	R3HDM2	TLK1	ELOVL5	FRAS1	DENND1A
hsa_circ_002161	SFRP1	hsa_circ_0027246	CYBRD1	GCLC	SEC31A	MAPKAP1
C6orf89	GINS4	DTX3	ITGA6	hsa_circ_001439	HERC5	FAM125B
PIM1	HGSNAT	B4GALNT1	ZAK	MTO1	hsa_circ_001897	STXBP1
ZFAND3	VCPIP1	CTDSP2	SP3	EEF1A1	TSPAN5	NUP188
TFEB	ARFGEF1	USP15	ATF2	TMEM30A	TET2	GPR107
MED20	ZFHX4	MSRB3	PRKRA	TCONS_00012214	PAPSS1	ABL1
CCND3	CPNE3	FRS2	LOC100506866	IRAK1BP1	ELOVL6	PRRC2B
UBR2	STK3	RAB3IP	TTN	IBTK	CAMK2D	RAPGEF1
CUL7	UBR5	PTPRB	DNAJC10	KIAA1009	PRSS12	GTF3C4
SLC29A1	EBAG9	CRADD	NUP35	NT5E	EXOSC9	NELF
HSP90AB1	ATAD2	APAF1	ZC3H15	ZNF292	KIAA1109	LARP4B
TNFRSF21	FAM91A1	DRAM1	CALCRL	RNGTT	FGF2	hsa_circ_001665
hsa_circ_001713	TCONS_00015354	NT5DC3	TFPI	PM20D2	SPATA5	FAM208B
LRRC1	NDRG1	APPL2	COL3A1	UBE2J1	ANKRD50	GDI2
hsa_circ_0076868	CHRAC1	BTBD11	WDR75	hsa_circ_001180	FAT4	UPF2
hsa_circ_0076869	EIF2C2	ANKRD13A	INPP1	MAP3K7	PHF17	MCM10
hsa_circ_0076870	PTK2	C12orf51	TMEM194B	MMS22L	ELF2	SEPHS1
hsa_circ_0076871	DENND3	MED13L	NAB1	ASCC3	NAA15	DCLRE1C
hsa_circ_0076872	SCRIB	MLEC	MYO1B	GRIK2	OTUD4	DNAJC1
ZNF451	PLEC	TMEM120B	TMEFF2	LIN28B	MMAA	SVIL
PHF3	HSF1	PGAM5	SLC39A10	SNX3	ZNF827	KIF5B
SLC17A5	C8orf33	ANKLE2	ANKRD44	MICAL1	SH3D19	CCDC7
CD109	KANK1	GOLGA3	HSPD1	CDK19	FAM160A1	TCONS_00018502
TCONS_00012214	RFX3	MPHOSPH8	C2orf69	REV3L	KIAA0922	TCONS_l2_00004179
BCKDHB	GLIS3	ZDHHC20	C2orf47	TRAF3IP2	hsa_circ_001421	MAPK8
NT5E	ERMP1	AKAP11	AOX1	DCBLD1	RAPGEF2	NCOA4
RNGTT	DNAJA1	SUCLA2	BZW1	CEP85L	TMEM192	hsa_circ_0002224
MDN1	B4GALT1	RB1	FAM126B	GJA1	DDX60L	hsa_circ_0006820
hsa_circ_001180	NFX1	FNDC3A	CFLAR	CENPW	PALLD	hsa_circ_0018357
BVES	RNF38	LMO7	TRAK2	PTPRK	CLCN3	LOC728407
PDSS2	PTAR1	TPP2	NBEAL1	MED23	C4orf41	RHOBTB1
FOXO3	TMEM2	ARHGEF7	ABI2	AHI1	CASP3	JMJD1C
CD164	ANXA1	CHD8	PARD3B	MAP3K5	SNX25	SLC25A16
MICAL1	PRUNE2	hsa_circ_002126	EEF1B2	hsa_circ_0078031	SDHA	TET1
CDK19	VPS13A	KHNYN	KLF7	HIVEP2	CLPTM1L	HK1
hsa_circ_001975	UBQLN1	SCFD1	RPE	RAB32	LPCAT1	SAR1A
DSE	HNRNPK	MGAT2	LANCL1	TAB2	KIAA0947	PPA1
SERINC1	AGTPBP1	KLHDC2	ERBB4	PPIL4	SEMA5A	ANAPC16
NCOA7	hsa_circ_000999	CDKL1	BARD1	SYNE1	FAM173B	USP54
PTPRK	C9orf129	NIN	MREG	IPCEF1	hsa_circ_0002753	hsa_circ_0018832
CTGF	FAM120A	TCONS_l2_00007731	IGFBP2	SCAF8	CCT5	ADK
SGK1	HIATL1	MUDENG	TNS1	TIAM2	CMBL	hsa_circ_001838
MAP3K5	hsa_circ_0008720	PPM1A	TMBIM1	hsa_circ_001805	44626	VDAC2
KIAA1244	HIATL2	SYNE2	CTDSP1	TULP4	TRIO	POLR3A
HEBP2	C9orf156	RAB15	VIL1	TMEM181	ZNF622	FAM190B
GPR126	NANS	FUT8	BCS1L	IGF2R	ZFR	AGAP11
UTRN	SLC44A1	KIAA0247	STK36	LINC00473	NIPBL	KIF20B
PCMT1	FKTN	hsa_circ_000594	CNPPD1	WDR27	hsa_circ_001425	TNKS2
ESR1	SUSD1	hsa_circ_0006783	ABCB6	FAM120B	C5orf42	BTAF1
IPCEF1	PTBP3	SIPA1L1	ATG9A	hsa_circ_000742	NUP155	TM9SF3
ARID1B	RGS3	ZFYVE1	STK16	PSMB1	FYB	LCOR
TULP4	DENND1A	TTLL5	CHPF	SNX8	PRKAA1	C10orf28
DYNLT1	GOLGA1	ZDHHC22	OBSL1	DAGLB	hsa_circ_000955	CUTC
WTAP	RABEPK	CEP128	WDFY1	TWISTNB	C5orf34	ABCC2
ACAT2	ZER1	CPSF2	DOCK10	FAM126A	NNT	MGEA5
RNASET2	LRRC8A	DYNC1H1	COL4A4	hsa_circ_001777	ITGA1	XPNPEP1
FGFR1OP	NUP188	PACS2	MFF	CCDC126	GPX8	ADD3
THBS2	FUBP3	ADAM6	AGFG1	CBX3	CCNO	SHOC2
WDR27	AIF1L	LINC00221	hsa_circ_001735	hsa_circ_0007400	SLC38A9	DCLRE1A
SUN1	PRRC2B	LINC00226	hsa_circ_001283	EEPD1	IL6ST	NHLRC2
ADAP1	MED27	hsa_circ_0033955	B3GNT7	NUDCD3	PDE4D	RAB11FIP2
EIF3B	TTF1	TUBGCP5	COPS7B	PPIA	hsa_circ_001926	C10orf46
LFNG	DDX31	KLF13	DIS3L2	CCM2	C5orf44	INPP5F
WIPI2	GPSM1	RHOV	GIGYF2	GRB10	NLN	SEC23IP
FBXL18	MAN1B1	CHP	AGAP1	VOPP1	PIK3R1	WDR11
FSCN1	DIP2C	NUSAP1	COL6A3	ZNF107	CCNB1	CHST15
DAGLB	AKR1C1	TRPM7	MLPH	VKORC1L1	hsa_circ_000024*	hsa_circ_001901
ZDHHC4	FAM208B	MYO5C	ASB1	hsa_circ_001947	BDP1	ZRANB1
C7orf26	LOC100507127	MYO5A	HDAC4	GUSB	MCCC2	INPP5A
SNX13	CACNB2	FAM214A	RNPEPL1	TCONS_l2_00027391	MAP1B	INS-IGF2
LSM5	PLXDC2	POLR2M	KIF1A	TCONS_l2_00027398	MRPS27	NUP98
UBE2D4	hsa_circ_001980	ADAM10	PASK	TYW1	TNPO1	HBE1
NUDCD3	SVIL	CSNK1G1	SEPT2	WBSCR17	ANKRA2	RPL27A
TNS3	KIAA1462	PLEKHO2	BOK	CALN1	UTP15	WEE1
FIGNL1	hsa_circ_0018230	DENND4A	ATG4B	BAZ1B	RGNEF	CTR9
GRB10	hsa_circ_0018231	MAP2K1	ING5	GTF2IRD2P1	ENC1	COPB1
GBAS	hsa_circ_0018232	hsa_circ_0036002	SETMAR	STAG3L3	HEXB	PIK3C2A
hsa_circ_001947	BMS1	UACA	BHLHE40	PION	F2R	CAPRIN1
BAZ1B	FAM21C	ARIH1	ARL8B	hsa_circ_001543	F2RL1	TRIM44
STAG3L3	FAM35B	hsa_circ_001066	hsa_circ_000358	SLC25A40	PDE8B	TTC17
WBSCR22	FAM35B2	MPI	LMCD1	STEAP1	AP3B1	CKAP5
CLDN4	TCONS_l2_00003048	TMED3	RAD18	CLDN12	VCAN	FNBP4
LIMK1	TCONS_l2_00003976	MESDC2	SETD5	CDK14	MCTP1	PATL1
hsa_circ_001543	BICC1	IL16	MTMR14	AKAP9	RHOBTB3	AHNAK
CACNA2D1	ANK3	FANCI	PRRT3	ANKIB1	ELL2	GANAB
ANKIB1	NRBF2	ANPEP	BRK1	CDK6	ERAP1	STIP1
CDK6	JMJD1C	LOC100507217	IRAK2	SGCE	RGMB	PCNXL3
CCDC132	DDX21	TMEM8A	TATDN2	PEG10	PAM	PPFIA1
ARPC1A	MICU1	hsa_circ_001482	ATG7	PPP1R9A	PPIP5K2	hsa_circ_001722
ARPC1B	USP54	CLCN7	TAMM41	PON2	MAN2A1	RAB6A
ZNF394	ADK	NME3	TSEN2	ZKSCAN1	WDR36	PICALM
ZNF498	DLG5	TBC1D24	RAF1	GIGYF1	C5orf13	KIAA1731
PCOLCE	ZMIZ1	ZNF174	CAND2	SERPINE1	EPB41L4A	FAM76B
EPHB4	FAM35A	UBN1	RPL32	FIS1	APC	hsa_circ_001720
SLC12A9	LOC728190	ABCC1	NUP210	CUX1	FEM1C	SLC35F2
PLOD3	TNKS2	NOMO3	FBLN2	LOC100289561	TNFAIP8	MPZL2
CUX1	MYOF	hsa_circ_0038203	SLC6A6	LOC100630923	FLJ33630	UBE4A
NAPEPLD	TCTN3	hsa_circ_0038205	NR2C2	MLL5	SLC12A2	ETS1
PUS7	LCOR	NPIPL3	ZFYVE20	SYPL1	FBN2	TAS2R30
SYPL1	HOGA1	hsa_circ_0038447	ANKRD28	BCAP29	P4HA2	PRH1-PRR4
CBLL1	LOC100505761	hsa_circ_0038448	hsa_circ_000360	LAMB1	IRF1	hsa_circ_002153
NRCAM	C10orf26	hsa_circ_0038450	hsa_circ_001137	MET	hsa_circ_000414	CDKN1B
ZNF277	NT5C2	hsa_circ_0004082	TBC1D5	CADPS2	AFF4	RECQL
hsa_circ_000461	GSTO2	hsa_circ_0038892	TOP2B	ZNF800	HSPA4	KIAA0528
ST7	DUSP5	hsa_circ_0038893	NGLY1	CALU	SEC24A	TM7SF3
PTPRZ1	VTI1A	hsa_circ_0038894	OXSM	FLNC	DDX46	PPFIBP1
CALU	KIAA1598	hsa_circ_0038895	CMC1	TMEM209	C5orf24	KLHDC5
AKR1B1	NSMCE4A	hsa_circ_0038896	RBMS3	LOC646329	BRD8	DENND5B
CREB3L2	TACC2	hsa_circ_0038907	TGFBR2	CHCHD3	CDC23	CPNE8
KIAA1549	MKI67	hsa_circ_0038908	STT3B	EXOC4	KDM3B	TWF1
UBN2	KNDC1	hsa_circ_0038909	OSBPL10	ZC3HAV1	CTNNA1	SPATS2
LUC7L2	PHRF1	BOLA2	CMTM6	TTC26	C5orf32	NR4A1
HIPK2	TSPAN4	YPEL3	CNOT10	UBN2	PCDH1	KRT6C
hsa_circ_000012	WEE1	HSD3B7	GLB1	HIPK2	PRELID2	MFSD5
KIAA1147	PARVA	LONP2	UBP1	JHDM1D	TCERG1	SP1
ARHGEF5	PDE3B	C16orf57	PDCD6IP	DENND2A	DPYSL3	PCBP2
ZNF398	PLEKHA7	CDH5	TRANK1	BRAF	FBXO38	ATF7
TCONS_l2_00026970	QSER1	NAE1	hsa_circ_001769	KIAA1147	RPS14	CBX5
GIMAP1-GIMAP5	CAPRIN1	CBFB	CTDSPL	FAM115C	NDST1	ATP5B
MLL3	CD44	DUS2L	PLCD1	EZH2	RBM22	TMEM194A
RBM33	API5	NFATC3	ACAA1	ZNF746	DCTN4	R3HDM2
ESYT2	TTC17	PLA2G15	ACVR2B	TCONS_l2_00026970	C5orf62	hsa_circ_0027246
AGPAT5	PHF21A	SLC7A6	RPSA	MLL3	TNIP1	DCTN2
LONRF1	DGKZ	hsa_circ_0040153	RPL14	INSIG1	SLC36A1	CAND1
SLC7A2	NR1H3	SF3B3	ZNF621	RBM33	G3BP1	DYRK2
NUDT18	SLC43A3	MTSS1L	CTNNB1	UBE3C	MED7	CNOT2
ZNF395	UBE2L6	PHLPP2	ULK4	DNAJB6	EBF1	ZFC3H1
EXTL3	AHNAK	AP1G1	C3orf39	MFHAS1	NUDCD2	NAV3
KIF13B	MTA2	GLG1	ABHD5	TNKS	HMMR	TMTC3
ASH2L	EML3	GABARAPL2	C3orf23	NEIL2	MAT2B	POC1B
PPAPDC1B	ATL3	CENPN	ZNF35	CTSB	ODZ2	ATP2B1
WHSC1L1	hsa_circ_0003812	KIAA1609	ZNF501	TCONS_l2_00028472	RARS	hsa_circ_000826
AGPAT6	hsa_circ_0002791	ANKRD11	KIF15	TUSC3	RANBP17	EEA1
KAT6A	hsa_circ_0006417	SPIRE2	ZDHHC3	CNOT7	SH3PXD2B	VEZT
SGK196	hsa_circ_0007185	SMG6	CDCP1	TNFRSF10B	hsa_circ_001525	METAP2
RB1CC1	hsa_circ_0005929	PAFAH1B1	LARS2	ENTPD4	CLTB	NTN4
TGS1	TCONS_l2_00004572	ANKFY1	LIMD1	NEFL	FAF2	IKBIP
IMPAD1	SCYL1	ARRB2	SACM1L	DOCK5	RNF44	APAF1
RDH10	PCNXL3	RABEP1	ALS2CL	KCTD9	NSD1	GNPTAB
IMPA1	SART1	CYB5D1	NBEAL2	PPP2R2A	PRELID1	HCFC2
CPNE3	EIF1AD	CHD3	KLHL18	BNIP3L	SLC22A23	KIAA1033
MMP16	RBM4	C17orf48	SCAP	DPYSL2	RREB1	PRDM4
TP53INP1	LRP5	ELAC2	SMARCC1	TRIM35	BMP6	UNG
PLEKHF2	CPT1A	NCOR1	hsa_circ_000941	FZD3	MUTED-TXNDC5	GIT2
PTDSS1	CTTN	ATPAF2	DHX30	INTS9	NEDD9	C12orf24
VPS13B	DHCR7	TRIM16L	MAP4	LEPROTL1	HIVEP1	RAD9B
RNF19A	NUMA1	WSB1	CDC25A	DCTN6	JARID2	PPTC7
GRHL2	FCHSD2	KIAA0100	PLXNB1	FUT10	ATXN1	PPP1CC
TRPS1	hsa_circ_001748	SSH2	CCDC51	RAB11FIP1	KIF13A	C12orf51
EIF3H	C2CD3	RAD51D	ATRIP	BAG4	MBOAT1	RPL6
SNTB1	PRCP	GGNBP2	SHISA5	PPAPDC1B	CDKAL1	PTPN11
HAS2	PCF11	SYNRG	SLC26A6	TACC1	TDP2	MED13L
SQLE	ANKRD42	SOCS7	CELSR3	ADAM9	LRRC16A	hsa_circ_000556
TCONS_00015354	DLG2	MED1	NCKIPSD	AGPAT6	hsa_circ_000744	hsa_circ_002111
PVT1	PICALM	EIF1	PRKAR2A	KAT6A	hsa_circ_0002683	hsa_circ_001468
ST3GAL1	CWC15	JUP	WDR6	SLC20A2	hsa_circ_0005133	TMEM120B
PTK2	SESN3	STAT3	QARS	HOOK3	hsa_circ_0075932	MPHOSPH9
JRK	MTMR2	MPP2	USP19	UBE2V2	hsa_circ_0075935	TMED2
FAM83H	ZW10	GRN	LAMB2	PCMTD1	hsa_circ_0075945	SLC15A4
PLEC	CEP164	GJC1	KLHDC8B	YTHDF3	hsa_circ_0075953	hsa_circ_000157
OPLAH	MLL	hsa_circ_0044178	GPX1	VCPIP1	hsa_circ_0075955	GOLGA3
KANK1	ARCN1	hsa_circ_0044179	DAG1	SLCO5A1	hsa_circ_0075958	ZMYM2
RFX3	CBL	hsa_circ_0044181	RNF123	hsa_circ_001199	BAK1	XPO4
GLIS3	hsa_circ_001455	WNT3	IP6K1	NCOA2	ITPR3	ZDHHC20
RCL1	ARHGEF12	hsa_circ_0044187	RBM6	ZFHX4	HMGA1	EFHA1
hsa_circ_002006	CDON	hsa_circ_0044189	RBM5	WWP1	ANKS1A	SACS
JAK2	ERC1	hsa_circ_0044190	IFRD2	CPNE3	SRSF3	USPL1
PTPRD	FKBP4	hsa_circ_0044191	TMEM115	KIAA1429	PPIL1	FRY
NFIB	ITFG2	hsa_circ_0004601	CACNA2D2	TP53INP1	C6orf89	N4BP2L2
SNAPC3	TSPAN9	hsa_circ_0006625	VPRBP	MTDH	TBC1D22B	NBEA
MLLT3	CCND2	HOXB3	RAD54L2	PABPC1	C6orf64	FAM48A
MTAP	TAS2R43	HOXB5	TEX264	ZNF706	TFEB	PROSER1
C9orf72	PRH1-PRR4	IGF2BP1	ABHD14B	RRM2B	MED20	hsa_circ_0030053
ACO1	hsa_circ_000554	ABCC3	ABHD14A	AZIN1	CCND3	LRCH1
SMU1	ETV6	ANKRD40	ABHD14A-ACY1	CTHRC1	UBR2	FNDC3A
B4GALT1	DDX47	SPAG9	ALAS1	RIMS2	KIAA0240	RNASEH2B
NFX1	PLEKHA5	PTRH2	WDR82	OXR1	RPL7L1	hsa_circ_001475
KIAA1161	TM7SF3	TANC2	NISCH	NUDCD1	PPP2R5D	INTS6
SIGMAR1	PPFIBP1	PRKCA	PBRM1	EBAG9	KLHDC3	VPS36
TLN1	KLHDC5	LOC100507246	GNL3	EIF3H	YIPF3	PCDH9
GNE	DENND5B	TNRC6C	PRKCD	EXT1	POLR1C	MBNL2
DCAF10	TWF1	C17orf62	CHDH	ATAD2	MRPS18A	TPP2
ANKRD18A	ARID2	TWSG1	ACTR8	FAM91A1	TMEM63B	CARS2
PTAR1	KANSL2	PPP4R1	WNT5A	SQLE	SLC29A1	ARHGEF7
C9orf40	ADCY6	MIB1	ARF4	KIAA0196	HSP90AB1	SLC22A17
VPS13A	ARF3	TMEM241	FAM116A	PVT1	SLC35B2	hsa_circ_000587
TLE4	SPATS2	SS18	FLNB	TCONS_00015354	AARS2	SCFD1
NAA35	LETMD1	CDH2	ABHD6	hsa_circ_000006	CDC5L	SPTSSA
SPIN1	DAZAP2	DSG2	RPP14	EFR3A	MUT	BAZ1A
S1PR3	SP1	RPRD1A	PRICKLE2	PHF20L1	LRRC1	MGAT2
ROR2	PRR13	KIAA1328	MAGI1	EIF2C2	hsa_circ_0076868	TCONS_00022740
SPTLC1	ATF7	hsa_circ_001393	SLC25A26	PTK2	hsa_circ_0076869	L2HGDH
FAM120A	PAN2	HAUS1	LRIG1	PLEC	hsa_circ_0076870	NIN
TSTD2	hsa_circ_0027246	SMAD2	VGLL3	ZNF250	hsa_circ_0076871	GPR137C
GALNT12	LRIG3	TCF4	DCBLD2	DOCK8	hsa_circ_0076872	ERO1L
ALG2	USP15	MIER2	COL8A1	KANK1	PHF3	STYX
ERP44	XPOT	POLRMT	C3orf26	RFX3	EEF1A1	ATG14
ZNF189	CAND1	DAZAP1	ABI3BP	CDC37L1	SLC17A5	KTN1
ABCA1	FRS2	MBD3	RPL24	ERMP1	IRAK1BP1	HIF1A
C9orf5	ZFC3H1	UQCR11	CBLB	GLDC	PHIP	MPP5
AKAP2	PHLDA1	KHSRP	BBX	NFIB	IBTK	ATP6V1D
PALM2-AKAP2	ACSS3	MUC16	hsa_circ_001133	C9orf93	DOPEY1	hsa_circ_001250
SVEP1	TMTC3	ZNF561	PVRL3	BNC2	ZNF292	SLC39A9
KIAA0368	MRPL42	DNM2	ATP6V1A	DENND4C	ORC3	hsa_circ_000594
SNX30	NTN4	hsa_circ_0049495	ZBTB20	PLAA	UBE2J1	hsa_circ_0006783
SLC31A1	PAH	NACC1	CD80	C9orf72	MDN1	RBM25
HDHD3	HSP90B1	SUGP2	LRRC58	B4GALT1	ASCC3	KIAA0317
LOC253039	CORO1C	ZNF100	GOLGB1	SIGMAR1	GRIK2	C14orf1
PHF19	ALDH2	TCONS_l2_00012430	MYLK	UNC13B	HACE1	CEP128
C5	NAA25	LOC100130342	KALRN	TOMM5	BVES	GALC
GSN	C12orf51	USF2	ITGB5	PTAR1	AIM1	TTC7B
STOM	OAS2	LOC100506469	HEG1	KLF9	SEC63	CCDC88C
RC3H2	C12orf49	ZFP14	SLC12A8	TMEM2	hsa_circ_001431	GOLGA5
RABGAP1	SRSF9	ZNF585A	SLC41A3	GDA	hsa_circ_001432	BTBD7
GAPVD1	UNC119B	SIPA1L3	ZXDC	ALDH1A1	SNX3	hsa_circ_000595
ZBTB34	MPHOSPH9	MRPS12	CHST13	VPS13A	REV3L	hsa_circ_000847
RPL12	DDX55	SERTAD1	PLXNA1	hsa_circ_000767	DSE	DDX24
FAM129B	EIF2B1	CYP2S1	TPRA1	ZCCHC6	ZUFSP	TECPR2
FPGS	NCOR2	AXL	MGLL	DAPK1	GOPC	TRMT61A
ENG	FBRSL1	BCKDHA	SEC61A1	hsa_circ_000770	RSPO3	PACS2
SPTAN1	PGAM5	hsa_circ_001939	ACAD9	FAM120A	PTPRK	TJP1
TBC1D13	GOLGA3	GSK3A	hsa_circ_001859	PTPDC1	ARHGAP18	TCONS_l2_00008519
NUP188	CHFR	PVRL2	COPG	FANCC	CTGF	OTUD7A
CRAT	MPHOSPH8	PPP1R37	IFT122	ALG2	SGK1	VPS18
PRRC2B	XPO4	BLOC1S3	PLXND1	NIPSNAP3A	MAP3K5	MGA
RAPGEF1	ZDHHC20	ERCC1	TMCC1	hsa_circ_001203	hsa_circ_0078031	hsa_circ_001251
SETX	SACS	TCONS_00027056	ATP2C1	hsa_circ_001867	UTRN	hsa_circ_001756
DDX31	SPATA13	TCONS_00027057	MRPL3	FKTN	TAB2	GANC
GTF3C5	B3GALTL	ARHGAP35	CDV3	ZNF462	PPIL4	LRRC57
COL5A1	UFM1	FUT1	SRPRB	SNX30	LATS1	CKMT1B
PPP1R26	AKAP11	RPL13A	AMOTL2	PSMD5	RMND1	WDR76
NACC2	LRCH1	PTOV1	ANAPC13	LOC253039	SYNE1	hsa_circ_0035111
SDCCAG3	RB1	ZNF808	STAG1	C5	SCAF8	TRPM7
UAP1L1	PHF11	ZNF83	FAIM	HSPA5	ARID1B	DMXL2
TUBB4B	ALG11	ZNF320	C3orf72	ZBTB43	hsa_circ_001175	FAM214A
ARRDC1	NDFIP2	FIZ1	COPB2	ZBTB34	EZR	TPM1
DIP2C	ABCC4	U2AF2	SLC25A36	GARNL3	TCP1	DENND4A
PFKP	IPO5	hsa_circ_001634	ACPL2	DNM1	SLC22A1	ZWILCH
KLF6	DOCK9	ZNF586	RASA2	URM1	MAP3K4	SMAD3
tAKR	HNRNPC	ZNF587	GK5	NUP188	LINC00473	UACA
AKR1C1	CHD8	ZNF8	ATR	PPP2R4	MLLT4	ARIH1
AKR1C2	NYNRIN	MAVS	PLS1	FUBP3	WDR27	hsa_circ_001066
AKR1C3	HEATR5A	CST3	U2SURP	ABL1	DLL1	ADPGK
GDI2	C14orf126	HM13	COMMD2	PRRC2B	SUN1	MPI
FBXO18	LRFN5	ASXL1	RNF13	RAPGEF1	INTS1	IREB2
DHTKD1	KLHL28	MAPRE1	hsa_circ_001891	DDX31	MAD1L1	ZFAND6
HSPA14	ARF6	ITCH	MED12L	SURF4	KIAA0415	hsa_circ_002031
VIM	MAP4K5	NCOA6	MBNL1	REXO4	SLC29A4	hsa_circ_001681
hsa_circ_0017914	NIN	TRPC4AP	hsa_circ_000029	VAV2	PMS2	BTBD1
hsa_circ_0017915	FRMD6	ZHX3	DHX36	BRD3	EIF2AK1	IQGAP1
MLLT10	FERMT2	CHD6	GMPS	PPP1R26	USP42	PRC1
DNAJC1	DDHD1	ACOT8	hsa_circ_001860	C9orf116	CYTH3	LOC100507217
KIAA1217	GMFB	SLC35C2	hsa_circ_001595	UBAC1	DAGLB	SNRPA1
ARHGAP21	DLGAP5	CSE1L	hsa_circ_001957	NACC2	TWISTNB	TSC2
SVIL	ATG14	SLC9A8	SCHIP1	SEC16A	FAM126A	CLUAP1
MTPAP	KTN1	PARD6B	KPNA4	C9orf86	HNRNPA2B1	CARHSP1
CCDC7	PSMA3	BCAS4	NMD3	MAN1B1	HIBADH	USP7
hsa_circ_001454	PRKCH	RAB22A	PHC3	DIP2C	NOD1	TXNDC11
ITGB1	SYNE2	DNAJC5	PRKCI	PITRM1	GARS	SMG1
PARD3	PLEKHG3	GART	PLD1	FAM208B	DPY19L1P1	COQ7
CCNY	MPP5	SON	NCEH1	LOC100507127	KBTBD2	NPIPL3
ZNF25	ACTN1	BRWD1	ZMAT3	USP6NL	BBS9	METTL9
FAM21C	SLC39A9	NDUFV3	PIK3CA	SEPHS1	CDK13	hsa_circ_0038450
SYT15	hsa_circ_000594	RRP1B	FXR1	ITGA8	hsa_circ_001778	LOC641298
TCONS_l2_00004168	hsa_circ_0006783	hsa_circ_001854	YEATS2	hsa_circ_0017914	INHBA	USP31
FAM35B	SIPA1L1	AGPAT3	EIF2B5	hsa_circ_0017915	STK17A	RBBP6
TCONS_00018502	LTBP2	TRAPPC10	DVL3	hsa_circ_0017916	NUDCD3	XPO6
TCONS_l2_00004179	YLPM1	LSS	ABCF3	BMI1	DDX56	NFATC2IP
TCONS_l2_00003048	hsa_circ_001060	MICAL3	ALG3	PIP4K2A	OGDH	hsa_circ_0004082
TCONS_l2_00003976	C14orf118	PEX26	PSMD2	PDSS1	CCM2	hsa_circ_0038892
PARG	ZDHHC22	DGCR2	TMEM41A	MTPAP	GRB10	hsa_circ_0038893
NCOA4	SPTLC2	SLC25A1	SENP2	ITGB1	VOPP1	hsa_circ_0038894
PRKG1	ADCK1	TXNRD2	TBCCD1	CCNY	ZNF107	hsa_circ_0038895
ZWINT	TTC7B	MAPK1	DNAJB11	RASSF4	TCONS_l2_00025967	hsa_circ_0038896
TET1	RPS6KA5	PPM1F	AHSG	FAM21C	hsa_circ_001947	hsa_circ_0038907
TSPAN15	FBLN5	RAB36	MASP1	FAM35B	TCONS_l2_00027391	hsa_circ_0038908
EIF4EBP2	DICER1	BCR	hsa_circ_0068511	SYT15	SBDS	hsa_circ_0038909
MCU	DYNC1H1	MTMR3	ATP13A3	TCONS_l2_00004168	GTF2IRD2P1	PRR14
AGAP5	AHNAK2	PES1	XXYLT1	TCONS_l2_00003048	STAG3L3	SRCAP
hsa_circ_001838	ADAM6	PISD	ACAP2	TCONS_l2_00003976	BAZ1B	ORC6
PPIF	NIPA1	PRR14L	PPP1R2	FAM35B2	NSUN5	PHKB
TSPAN14	SNORD116-10	HMGXB4	SDHAP2	ERCC6	STAG3L2	hsa_circ_001074
FAM35A	TCONS_00023883	MCM5	TNK2	A1CF	PMS2P5	hsa_circ_001984
KIF20B	SNORD116-13	MYH9	SDHAP1	RHOBTB1	GTF2IRD2B	N4BP1
PPP1R3C	SNORD116-14	GCAT	TFRC	JMJD1C	STAG3L1	ADCY7
BTAF1	SNORD116-20	SYNGR1	RNF168	HERC4	TMEM120A	CHD9
KIF11	SNORD116-26	SMCR7L	PAK2	MYPN	PHTF2	RSPRY1
NOC3L	hsa_circ_001566	XPNPEP3	SENP5	TET1	SEMA3C	ARL2BP
TM9SF3	SNORD116-22	RANGAP1	LOC220729	DDX21	CACNA2D1	POLR2C
ARHGAP19	KLF13	NHP2L1	TCONS_l2_00019716	PSAP	CDK14	CNOT1
RRP12	GREM1	hsa_circ_001641	TCONS_l2_00019727	DDIT4	AKAP9	PDP2
MARVELD1	FAM98B	hsa_circ_002132	LRCH3	MCU	CYP51A1	NFATC3
ABCC2	THBS1	hsa_circ_002175	RPL35A	hsa_circ_001838	ANKIB1	hsa_circ_002060
DNMBP	GPR176	hsa_circ_0089772	FGFRL1	WAPAL	hsa_circ_001193	hsa_circ_000216
SCD	TUBGCP4	hsa_circ_0089799	SPON2	PCGF5	PEX1	PDPR
HIF1AN	TP53BP1	hsa_circ_0089802	FGFR3	BTAF1	CDK6	hsa_circ_0040153
PPRC1	MAP1A	hsa_circ_0089804	WHSC1	CPEB3	CCDC132	AP1G1
C10orf26	SPG11	WWC3	hsa_circ_001422	KIF11	PEG10	GLG1
GPAM	ARPP19	CTPS2	hsa_circ_001298	EXOC6	LMTK2	RFWD3
FAM160B1	FAM214A	EIF1AX	WHSC2	ALDH18A1	hsa_circ_002138	CENPN
C10orf46	CGNL1	USP9X	FAM193A	TCTN3	ATP5J2-PTCD1	IRF8
TACC2	RNF111	MAOA	TNIP2	ZNF518A	ZNF498	GEMIN4
LHPP	MYO1E	NDUFB11	SH3BP2	TM9SF3	ZKSCAN1	YWHAE
FAM53B	hsa_circ_002011	RBM3	MFSD10	LCOR	MCM7	ANKFY1
CD151	CA12	ARHGEF9	HTT	PGAM1	PILRB	UBE2G1
LSP1	PPIB	MED12	MAN2B2	C10orf28	PCOLCE	CAMTA2
INS-IGF2	CSNK1G1	NONO	KIAA0232	DNMBP	GIGYF1	RABEP1
RHOG	PLEKHO2	TAF1	TADA2B	ERLIN1	EPHB4	PITPNM3
PRKCDBP	SMAD3	DIAPH2	AFAP1	SEC31B	SLC12A9	EIF5A
ST5	AAGAB	CSTF2	SH3TC1	FAM178A	LOC100289561	COX10
DKK3	ANP32A	RBM41	METTL19	BTRC	LOC100630923	TTC19
TEAD1	PAQR5	ZDHHC9	ZNF518B	MGEA5	ORC5	WSB1
PSMA1	PKM2	HAUS7	RAB28	C10orf76	SRPK2	PIGS
PLEKHA7	ARIH1	SSR4	BOD1L	ACTR1A	RINT1	TAOK1
TSG101	ADPGK	FLNA	GPR125	C10orf26	PRKAR2B	SSH2
HTATIP2	PML	DKC1	PI4K2B	GSTO2	DUS4L	RNF135
PRMT3	PTPN9	PLCXD1	SEL1L3	SHOC2	BCAP29	NF1
QSER1	PEAK1		PCDH7	FAM160B1	LAMB1	RHOT1
HIPK3	WDR61		TBC1D1	HSPA12A	DOCK4	MYO1D
hsa_circ_000016	ZNF592		hsa_circ_001958	C10orf46	IFRD1	AATF
NAT10	MFGE8		FAM114A1	SEC23IP	CAPZA2	LOC440434
CD44	ABHD2		WDR19	TACC2	CTTNBP2	MED1
LDLRAD3	SEMA4B		N4BP2	ADAM12	PTPRZ1	RAB5C
PRR5L	hsa_circ_001909		RBM47	DOCK1	ZNF800	hsa_circ_0044178
TTC17	TTLL13		APBB2	PPP2R2D	GCC1	hsa_circ_0044179
ZNF408	LOC100507217		UCHL1	CD151	CALU	hsa_circ_0044181
CKAP5	IGF1R		ATP8A1	CARS	FAM40B	WNT3
SLC43A3	TTC23		hsa_circ_001158	NUP98	EXOC4	hsa_circ_0044187
SLC43A1	SOLH		GUF1	RPL27A	TRIM24	hsa_circ_0044189
CTNND1	CRAMP1L		DCUN1D4	IPO7	ZC3HAV1L	hsa_circ_0044190
PATL1	TBC1D24		FIP1L1	CTR9	UBN2	hsa_circ_0044191
TMEM109	ZNF434		EXOC1	MICAL2	hsa_circ_002040	ZNF652
VPS37C	TRAP1		PPAT	PLEKHA7	C7orf55	LRRC59
DDB1	CREBBP		PAICS	B7H6	HIPK2	MBTD1
UBXN1	GLIS2		LPHN3	SAAL1	JHDM1D	VEZF1
HNRNPUL2	MKL2		hsa_circ_0069857	HPS5	MKRN1	TRIM37
HNRNPUL2-BSCL2	PARN		UBA6	LDHA	AGK	DHX40
ATL3	ABCC1		LOC550112	PRRG4	MGAM	RPS6KB1
C11orf84	SMG1		GRSF1	CAT	ZNF746	HEATR6
RPS6KA4	C16orf88		SLC4A4	TRIM44	LRRC61	BRIP1
EHD1	NPIPL3		ANKRD17	LDLRAD3	GIMAP1-GIMAP5	TANC2
SAC3D1	hsa_circ_0038447		hsa_circ_001160	TTC17	NOS3	DCAF7
CAPN1	hsa_circ_0038448		ALB	DGKZ	SLC4A2	CCDC47
FRMD8	hsa_circ_0038450		CXCL5	CELF1	ABCF2	FTSJ3
MALAT1	POLR3E		AREG	PTPMT1	MLL3	SMURF2
LTBP3	LOC641298		hsa_circ_0069992	NUP160	RBM33	GNA13
RELA	PALB2		hsa_circ_0069994	AHNAK	DNAJB6	PRKCA
OVOL1	TNRC6A		USO1	SYVN1	NCAPG2	HELZ
CPT1A	NSMCE1		SCARB2	SPDYC	ESYT2	RPTOR
DHCR7	GTF3C1		SHROOM3	POLA2	ERICH1	YES1
NUMA1	hsa_circ_0004082		SEPT11	hsa_circ_0003812	ARHGEF10	RAB12
CHCHD8	hsa_circ_0038892		CNOT6L	hsa_circ_0002791	AGPAT5	TWSG1
RPS3	hsa_circ_0038893		PAQR3	hsa_circ_0006417	TNKS	CEP192
TSKU	hsa_circ_0038894		SEC31A	hsa_circ_0007185	MTMR9	SS18
C11orf67	hsa_circ_0038895		WDFY3	OVOL1	LOC100506990	DSG2
INTS4	hsa_circ_0038896		PPM1K	C11orf68	DLC1	TRAPPC8
NDUFC2-KCTD14	hsa_circ_0038907		HERC6	DPP3	SLC7A2	GALNT1
ALG8	hsa_circ_0038908		SMARCAD1	CHKA	MTUS1	RPRD1A
C11orf75	hsa_circ_0038909		PDLIM5	PPP6R3	XPO7	TPGS2
MRE11A	BOLA2		RAP1GDS1	RNF121	REEP4	EPG5
SESN3	TMEM219		TSPAN5	CLPB	LOXL2	SMAD2
FAM76B	DCTPP1		METAP1	FAM168A	ENTPD4	RPL17
YAP1	SRCAP		ADH5	PAAF1	PPP2R2A	NARS
NPAT	ORAI3		MANBA	C2CD3	TRIM35	PIGN
ATM	SHCBP1		HADH	PGM2L1	EXTL3	KIAA1468
UBE4A	ORC6		ELOVL6	RNF169	DUSP4	SERPINB2
MLL	CHD9		ANK2	ACER3	GSR	TSHZ1
VPS11	MT1F		TCONS_l2_00020705	RSF1	FUT10	ZNF236
TRIM29	MT1H		ANXA5	NARS2	PROSC	CTDP1
ARHGEF12	C16orf57		KIAA1109	PICALM	GPR124	MIDN
TBCEL	CNOT1		FGF2	EED	TACC1	C19orf25
SORL1	CDH11		NUDT6	TMEM135	AGPAT6	CHAF1A
STT3A	CMTM4		SPATA5	ENDOD1	SLC20A2	S1PR2
CCND2	RANBP10		FAT4	MAML2	hsa_circ_001611	CDC37
VWF	ZFP90		PLK4	hsa_circ_001720	hsa_circ_001449	ILF3
SCNN1A	hsa_circ_0040153		MFSD8	DYNC2H1	ATP6V1H	SMARCA4
SLC2A3	SF3B3		SLC7A11	CASP4	SDCBP	hsa_circ_001760
TAS2R43	PHLPP2		ELF2	ALG9	ASPH	DNAJB1
PRH1-PRR4	AP1G1		TBC1D9	CADM1	MYBL1	TECR
hsa_circ_000554	GLG1		OTUD4	PAFAH1B2	VCPIP1	NR2F6
TM7SF3	RFWD3		MMAA	MLL	SULF1	GLT25D1
DENND5B	WDR59		ZNF827	ARCN1	TRAM1	ZNF506
hsa_circ_001044	NUDT7		SH3D19	VWA5A	STAU2	hsa_circ_0050292
TWF1	MBTPS1		FAM160A1	STT3A	WWP1	ZNF100
SCAF11	KIAA0182		TRIM2	RPUSD4	NBN	ZNF675
CCNT1	ZCCHC14		KIAA0922	PRDM10	C8orf83	DPY19L3
MLL2	APRT		hsa_circ_001421	APLP2	KIAA1429	UBA2
TUBA1B	ANKRD11		RAPGEF2	ZBTB44	C8orf38	ZNF792
TUBA1A	C16orf7		C4orf43	VPS26B	PLEKHF2	ZNF260
hsa_circ_002179	NXN		DDX60	WNK1	MTERFD1	EIF3K
TUBA1C	ABR		DDX60L	TAS2R43	STK3	PAF1
TROAP	PRPF8		PALLD	PRH1-PRR4	RNF19A	PLEKHG2
TENC1	SMYD4		SH3RF1	hsa_circ_000554	PABPC1	hsa_circ_002015
RARG	RPA1		CLCN3	LRP6	UBR5	MAP3K10
MFSD5	PAFAH1B1		SPCS3	EPS8	hsa_circ_000479	RPS19
SP1	KIAA0664		C4orf41	CMAS	RIMS2	hsa_circ_001101
ATF7	RAP1GAP2		SNX25	KIAA0528	ZFPM2	ZNF83
PMEL	ZZEF1		FAT1	PPFIBP1	NUDCD1	ZNF28
ERBB3	CYB5D2		CCDC127	MRPS35	TRPS1	ZNF468
PA2G4	RNF167		SDHA	hsa_circ_001042	EXT1	ZNF320
MYL6	CAMTA2		PDCD6	TMTC1	ENPP2	ZNF761
NACA	KIAA0753		EXOC3	DENND5B	MRPL13	hsa_circ_001634
STAT6	PLSCR3		TRIP13	DNM1L	WDR67	ZNF551
R3HDM2	ZBTB4		TERT	ALG10	MTSS1	TBC1D20
hsa_circ_0027246	SENP3-EIF4A1		LPCAT1	ALG10B	FAM84B	ZNF343
MBD6	CTC1		KIAA0947	CPNE8	TCONS_00015354	PTPRA
METTL21B	COX10		NSUN2	GXYLT1	FAM49B	CDS2
CTDSP2	hsa_circ_0007832		hsa_circ_000403	ZCRB1	EFR3A	BTBD3
MON2	HS3ST3B1		SEMA5A	PPHLN1	ZFAT	CBFA2T2
SRGAP1	NCOR1		FAM173B	TWF1	TRAPPC9	hsa_circ_000657
XPOT	AKAP10		hsa_circ_0002753	SCAF11	EIF2C2	EPB41L1
FRS2	PHF12		44626	hsa_circ_000820	PTK2	RBL1
RAB3IP	GIT1		TRIO	SLC38A2	SLC45A4	TTI1
THAP2	ZNF207		ZNF622	ADCY6	JRK	CHD6
OSBPL8	MRM1		MYO10	LMBR1L	PUF60	CSE1L
ATP2B1	ACACA		ZFR	DIP2B	CPSF1	FAM210B
VEZT	LASP1		RAI14	GALNT6	PPP1R16A	C20orf43
METAP2	MED1		SLC1A3	KRT86	DOCK8	RAB22A
ELK3	THRA		NIPBL	RARG	KANK1	VAPB
IKBIP	TOP2A		hsa_circ_001425	MAP3K12	RFX3	GNAS
DRAM1	NT5C3L		NUP155	ITGA5	AK3	TCFL5
HCFC2	STAT3		FYB	PTGES3	KIAA1432	BAGE2
TXNRD1	CNTNAP1		C5orf34	R3HDM2	SNAPC3	TPTE
RIC8B	RUNDC1		NNT	DCTN2	BNC2	NRIP1
CORO1C	IFI35		PELO	METTL21B	PLIN2	TCONS_l2_00017148
KCTD10	VAT1		ITGA1	USP15	KIAA1797	USP25
SH2B3	BRCA1		ITGA2	SRGAP1	NFX1	ADAMTS1
TRAFD1	TCONS_l2_00011252		GPX8	XPOT	hsa_circ_001612	LTN1
PTPN11	DHX8		SLC38A9	HMGA2	NOL6	BACH1
OAS3	NMT1		MAP3K1	FRS2	DCTN3	SOD1
MED13L	hsa_circ_0044178		GPBP1	PTPRB	VCP	URB1
FBXW8	hsa_circ_0044179		PLK2	ZFC3H1	TLN1	SON
TESC	hsa_circ_0044181		hsa_circ_002002	NAP1L1	TMEM8B	CRYZL1
VSIG10	WNT3		ELOVL7	PPP1R12A	RNF38	MIR802
TAOK3	hsa_circ_0004422		KIF2A	SLC6A15	MELK	MORC3
CIT	hsa_circ_0005940		IPO11	ATP2B1	hsa_circ_001783	HLCS
GCN1L1	hsa_circ_0044182		SREK1IP1	NDUFA12	GRHPR	DYRK1A
COQ5	hsa_circ_0044183		ADAMTS6	METAP2	hsa_circ_001662	hsa_circ_001503
MLEC	hsa_circ_0044184		PPWD1	USP44	DCAF10	BRWD1
UNC119B	hsa_circ_0044185		SGTB	CDK17	SMC5	PRDM15
CLIP1	hsa_circ_0044186		ERBB2IP	hsa_circ_0027814	KLF9	ZNF295
SBNO1	hsa_circ_0044187		PIK3R1	IKBIP	TMEM2	TRAPPC10
SCARB1	SP2		GTF2H2C	APAF1	OSTF1	HIRA
SLC15A4	COPZ2		GTF2H2B	UHRF1BP1L	GCNT1	SNAP29
hsa_circ_000157	HOXB4		TCONS_l2_00023407	GNPTAB	PRUNE2	PPIL2
RIMBP2	IGF2BP1		hsa_circ_0004837	NT5DC3	TLE4	MAPK1
ANKLE2	LRRC59		hsa_circ_0072804	HCFC2	TLE1	LOC96610
XPO4	SPATA20		hsa_circ_0072807	NFYB	UBQLN1	IGLL5
LATS2	DGKE		hsa_circ_0072808	SLC41A2	HNRNPK	SLC2A11
ZDHHC20	TRIM25		hsa_circ_0072809	APPL2	SPIN1	PITPNB
PAN3	COIL		SMA5	RIC8B	S1PR3	AP1B1
SLC7A1	MSI2		SMA4	ATP2A2	IARS	EIF4ENIF1
BRCA2	VEZF1		SMN2	PPP1CC	BICD2	CSNK1E
N4BP2L2	CLTC		hsa_circ_0072846	CUX2	HIATL1	EP300
DGKH	TUBD1		hsa_circ_0072848	SH2B3	FANCC	FBLN1
KIAA1704	INTS2		hsa_circ_0072849	BRAP	HIATL2	hsa_circ_0008882
hsa_circ_0030157	MED13		hsa_circ_0072850	ALDH2	ANKS6	hsa_circ_0003473
COG3	CCDC47		hsa_circ_0072851	OAS2	STX17	hsa_circ_0089798
RCBTB1	DDX42		hsa_circ_0072852	MED13L	hsa_circ_000492	hsa_circ_0089799
KPNA3	LRRC37A3		BDP1	TRIAP1	INVS	hsa_circ_0089801
VPS36	PRKCA		MAP1B	CAMKK2	RNF20	WWC3
MYCBP2	HELZ		MRPS27	WDR66	ABCA1	MSL3
ABCC4	NOL11		TNPO1	PITPNM2	SLC44A1	RPS6KA3
TMCO3	BPTF		ANKRA2	TMED2	ZNF462	PDK3
hsa_circ_000168	SLC16A6		UTP15	EIF2B1	SVEP1	DMD
SUPT16H	SOX9		ENC1	ATP6V0A2	PTBP3	USP9X
hsa_circ_000586	NUP85		HEXB	GLT1D1	SNX30	GNL3L
C14orf21	TSEN54		HMGCR	N6AMT2	FKBP15	AR
NYNRIN	LLGL2		IQGAP2	LATS2	COL27A1	IGBP1
KHNYN	FAM100B		F2R	ZDHHC20	C9orf91	OGT
G2E3	METTL23		F2RL1	SACS	TNC	TCONS_00016926
HEATR5A	USP36		AP3B1	MTMR6	PAPPA	TIMM8A
ARHGAP5	TIMP2		ARSB	WASF3	FBXW2	TMSB15B
BAZ1A	ENGASE		MSH3	PAN3	STOM	FAM199X
FBXO33	C17orf89		TMEM167A	KATNAL1	MRRF	THOC2
L2HGDH	LINC00482		EDIL3	PDS5B	RC3H2	XIAP
GMFB	NPLOC4		POLR3G	NBEA	RABGAP1	STAG2
MAPK1IP1L	hsa_circ_000633		LYSMD3	SPG20	DENND1A	MBNL3
RHOJ	STRA13		RHOBTB3	PROSER1	PBX3	VMA21
MTHFD1	FASN		ELL2	NAA16	ZBTB34	ZNF275
ZBTB25	C17orf62		CAST	AKAP11	RALGPS1	HCFC1
PLEKHG3	FOXK2		RGMB	LCP1	CIZ1	PLXNA3
RDH11	hsa_circ_001758		FER	SUCLA2	GOLGA2	DDX3Y
ZFYVE26	hsa_circ_001759		WDR36	SETDB2	CERCAM
DCAF5	WDR45L		EPB41L4A	RCBTB1	ODF2
SLC39A9	SMCHD1		DCP2	KPNA3	GLE1
KIAA0247	ANKRD12		hsa_circ_000717	DLEU2	WDR34
PCNX	AFG3L2		FEM1C	DLEU1	TBC1D13
hsa_circ_0002722	RNMT		TMED7	INTS6	LRRC8A
SIPA1L1	ROCK1		SEMA6A	WDFY2	NUP188
PTGR2	ABHD3		LOX	ALG11	CRAT
LTBP2	RBBP8		ZNF608	VPS36	TOR1A
NEK9	CABLES1		PRRC1	LMO7	GPR107
IFT43	TTC39C		FLJ33630	MBNL2	NUP214
CEP128	IMPACT		FBN2	STK24	RAPGEF1
EML5	SS18		FNIP1	DOCK9	GTF3C5
C14orf102	TAF4B		SLC22A5	IRS2	VAV2
BTBD7	RNF138		IRF1	ANKRD10	COL5A1
PAPOLA	ATP5A1		AFF4	ARHGEF7	MRPS2
WARS	SMAD4		HSPA4	CDC16	NACC2
TECPR2	ZNF532		PHF15	ARHGEF40	C9orf69
APOPT1	LMAN1		SEC24A	HNRNPC	TPRN
XRCC3	PHLPP1		C5orf24	RAB2B	NDOR1
KIF26A	SERPINB5		TCONS_00010097	DHRS1	EHMT1
SIVA1	TSHZ1		SMAD5	HEATR5A	ZMYND11
AHNAK2	ZNF516		CDC23	C14orf126	FAM208B
NIPA1	TCF3		HSPA9	AKAP6	GDI2
KLF13	AP3D1		MATR3	SNX6	LOC100507127
LPCAT4	DOT1L		TMEM173	MIPOL1	SFMBT2
CHP	TJP3		C5orf32	SEC23A	hsa_circ_000524
EHD4	DAPK3		ANKHD1-EIF4EBP3	TRAPPC6B	UPF2
LRRC57	SH3GL1		ANKHD1	LRFN5	STAM
TP53BP1	CHAF1A		SLC35A4	KLHL28	NEBL
MAP1A	hsa_circ_001940		WDR55	MIS18BP1	PIP4K2A
PDIA3	PTPRS		HARS	MGAT2	CUL2
SEMA6D	C3		DIAPH1	METTL21D	CREM
FBN1	ARHGEF18		ARAP3	SOS2	RET
TRPM7	MUC16		PCDH1	WDHD1	C10orf10
SPPL2A	ZNF561		PRELID2	hsa_circ_001380	SYT15
DMXL2	SMARCA4		LARS	FBXO34	TCONS_l2_00004168
ZNF280D	DOCK6		RBM27	ACTR10	TCONS_00018502
MYO1E	PRKCSH		TCERG1	SLC38A6	TCONS_l2_00004179
hsa_circ_000853	ELOF1		DPYSL3	HIF1A	ERCC6
MAP2K1	DNAJB1		FBXO38	WDR89	A1CF
GLCE	BRD4		SLC26A2	MTHFD1	PRKG1
ADPGK	TPM4		HMGXB3	ZBTB25	BICC1
PML	SIN3B		PDGFRB	RAB15	SLC16A9
ISLR	MYO9B		RPS14	EIF2S1	ANK3
CSK	BST2		NDST1	ZFYVE26	JMJD1C
SCAMP2	GATAD2A		RBM22	DCAF5	HERC4
PPCDC	hsa_circ_001397		DCTN4	KIAA0247	DNA2
MAN2C1	LOC100130342		C5orf62	MED6	SUPV3L1
PTPN9	ZNF792		TNIP1	hsa_circ_000594	HK1
SNX33	FXYD3		ANXA6	hsa_circ_0006783	TSPAN15
PEAK1	ZFP14		SLC36A1	ENTPD5	SAR1A
CTSH	ZNF260		LARP1	JDP2	PPA1
IL16	SIPA1L3		CLINT1	AHSA1	SGPL1
CPEB1	SARS2		RNF145	CEP128	PSAP
MFGE8	SAMD4B		UBLCP1	STON2	MCU
C15orf42	PLEKHG2		TTC1	C14orf102	DNAJC9
IQGAP1	ZNF780B		CCNJL	TRIP11	MRPS16
CRTC3	AXL		RARS	CPSF2	USP54
FURIN	LYPD3		RANBP17	BTBD7	AGAP5
SLCO3A1	APOE		NPM1	DDX24	KIAA0913
FAM174B	VASP		FBXW11	DICER1	VCL
CHD2	ARHGAP35		SH3PXD2B	ATG2B	hsa_circ_001838
LOC100507217	KPTN		DUSP1	PAPOLA	KAT6B
hsa_circ_001385	ZNF578		ERGIC1	ADAM6	VDAC2
LRRC28	ZNF581		ATP6V0E1	LINC00221	ZMIZ1
LRRK1	ZNF580		STC2	LINC00226	FAM190B
RHBDF1	hsa_circ_001634		SFXN1	HERC2P3	SNCG
ITFG3	ZNF551		HIGD2A	TUBGCP5	LOC728190
NME4	ZNF586		FAF2	CYFIP1	ATAD1
RPUSD1	ZNF776		GPRIN1	NIPA1	STAMBPL1
CHTF18	hsa_circ_001635		ZNF346	HERC2P2	PCGF5
CRAMP1L	ZNF587		FGFR4	ATP10A	TNKS2
SEPX1	ZNF8		NSD1	HERC2	CPEB3
ABCA3	C20orf194		LMAN2	TJP1	KIF11
SRRM2	ATRN		DDX41	MTMR10	MYOF
TFAP4	CDS2		FAM193B	AVEN	NOC3L
GLIS2	TRMT6		TMED9	GOLGA8A	HELLS
CARHSP1	RRBP1		hsa_circ_001309	AQR	hsa_circ_002088
hsa_circ_0037987	SEC23B		SQSTM1	ZNF770	TCTN3
ABCC1	CD93		CNOT6	CASC5	TM9SF3
NPIP	ENTPD6		MGAT1	VPS39	LCOR
NDE1	ZNF337		EXOC2	CDAN1	ARHGAP19
hsa_circ_000862	ASXL1		SERPINB9	UBR1	EXOSC1
hsa_circ_001071	hsa_circ_002158		SLC22A23	CTDSPL2	ZDHHC16
hsa_circ_001569	C20orf112		SNRNP48	SPG11	MMS19
hsa_circ_0038208	EDEM2		TXNDC5	SEMA6D	UBTD1
ITPRIPL2	EIF6		HIVEP1	GALK2	C10orf28
THUMPD1	TGIF2		TBC1D7	DTWD1	LOXL4
CRYM-AS1	NDRG3		ATXN1	DMXL2	ABCC2
EEF2K	SRC		NUP153	MAPK6	DNMBP
TNRC6A	BLCAP		KIF13A	hsa_circ_001382	ERLIN1
XPO6	TGM2		MBOAT1	RFX7	FAM178A
EIF3C	PLCG1		TDP2	ZNF280D	BTRC
ALDOA	TTPAL		FAM65B	TCF12	PPRC1
BOLA2	STK4		LRRC16A	RNF111	GBF1
FBRS	PCIF1		HIST1H1C	CCNB2	NFKB2
VPS35	ARFGEF2		hsa_circ_000744	NARG2	TMEM180
GPT2	ZNFX1		HMGN4	VPS13C	C10orf26
N4BP1	PTPN1		HIST1H2BJ	hsa_circ_001848	TAF5
CYLD	FAM210B		HIST1H2BK	hsa_circ_000853	PDCD11
RBL2	AURKA		hsa_circ_000745	CSNK1G1	ITPRIP
hsa_circ_000615	RAB22A		hsa_circ_000966	PLEKHO2	DUSP5
MMP2	TH1L		hsa_circ_0075921	DENND4A	ZDHHC6
RSPRY1	SLCO4A1		hsa_circ_0002683	CLN6	FAM160B1
CNOT1	PRIC285		hsa_circ_0005133	GLCE	ATRNL1
CMTM3	DNAJC5		hsa_circ_0075932	UACA	RAB11FIP2
NAE1	PRPF6		hsa_circ_0075943	HEXA	C10orf46
CES3	TCONS_l2_00017148		HLA-DQA1	ARIH1	FAM45B
CENPT	RWDD2B		hsa_circ_0075953	ADPGK	TACC2
WWP2	BACH1		hsa_circ_0075955	UBL7	FAM53B
FTSJD1	SCAF4		hsa_circ_0075958	MPI	ZRANB1
AP1G1	ITSN1		hsa_circ_0075966	SNX33	DHX32
HP	MRPS6		hsa_circ_0075969	SCAPER	DOCK1
RFWD3	RUNX1		ITPR3	TSPAN3	GLRX3
HSDL1	HLCS		HMGA1	hsa_circ_001995	PPP2R2D
KIAA1609	TTC3		C6orf106	PEAK1	RIC8A
USP10	HMGN1		UHRF1BP1	IREB2	PTDSS2
ZDHHC7	ZNF295		ANKS1A	MESDC2	hsa_circ_0020756
COX4NB	PTTG1IP		SRPK1	hsa_circ_001879	hsa_circ_0020757
CHMP1A	PCNT		MAPK14	EFTUD1	hsa_circ_0020758
FANCA	PRMT2		CDKN1A	BTBD1	hsa_circ_0020759
FAM57A	DGCR8		PPIL1	PDE8A	hsa_circ_0020760
SGSM2	PI4KA		PIM1	FANCI	hsa_circ_0020761
METTL16	SNAP29		TBC1D22B	C15orf42	hsa_circ_0020762
PAFAH1B1	HIC2		FTSJD2	C15orf38-AP3S2	CTSD
SHPK	PPM1F		BTBD9	AP3S2	TCONS_00063837_H19
UBE2G1	LOC96610		GLO1	SLCO3A1	HBE1
MYBBP1A	BCR		C6orf64	LOC100507217	TRIM22
SLC25A11	DDT		KCNK5	LRRC28	TPP1
ACADVL	GSTT1		MED20	TARSL2	MRPL17
GABARAP	SPECC1L		CCND3	LUC7L	PPFIBP2
PLSCR3	GAS2L1		MRPS10	WDR90	RPL27A
KDM6B	AP1B1		UBR2	SYNGR3	ST5
MYH10	ASCC2		CNPY3	CCNF	IPO7
NTN1	MTMR3		PEX6	TBC1D24	WEE1
MAP2K4	PRR14L		KLHDC3	CLUAP1	CTR9
COX10	C22orf28		CUL7	DEXI	USP47
ULK2	FBXO7		KLC4	TXNDC11	MICAL2
USP22	hsa_circ_001284		PTK7	MKL2	TEAD1
WSB1	TIMP3		CUL9	ABCC1	PDE3B
RAB34	RBFOX2		ZNF318	RRN3	hsa_circ_001841
TRAF4	CSNK1E		ABCC10	hsa_circ_0038027	SOX6
ERAL1	DDX17		YIPF3	hsa_circ_0038028	GTF2H1
FLOT2	SUN2		POLR1C	hsa_circ_0038029	KIF18A
PHF12	SMCR7L		XPO5	hsa_circ_0038208	RCN1
MYO18A	ATF4		MRPS18A	ITPRIPL2	CAPRIN1
TAOK1	TNRC6B		VEGFA	COG7	PDHX
hsa_circ_000873	SEPT3		C6orf223	TNRC6A	hsa_circ_001223
SSH2	POLDIP3		TMEM63B	XPO6	SLC1A2
CRLF3	ATXN10		SLC29A1	BOLA2	TTC17
RNF135	ARSD		HSP90AB1	TBC1D10B	HSD17B12
NF1	TMSB4X		SLC35B2	hsa_circ_000210	EXT2
MYO1D	GEMIN8		NFKBIE	VPS35	MAPK8IP1
RFFL	EIF1AX		CDC5L	ORC6	AMBRA1
AATF	EIF2S3		PLA2G7	C16orf87	CKAP5
SYNRG	POLA1		TNFRSF21	CHD9	PACSIN3
SOCS7	MED14		hsa_circ_001713	hsa_circ_001484	MADD
MIEN1	DDX3X		MUT	FAM192A	CELF1
CASC3	CASK		TRAM2	CNOT1	FNBP4
SMARCE1	RP2		TMEM14A	CDH11	SLC43A1
ACLY	UBA1		ELOVL5	CBFB	CTNND1
VAT1	PORCN		GCLC	DUS2L	FAM111A
DHX8	PIM2		LRRC1	SLC7A6	DDB1
SLC25A39	OTUD5		hsa_circ_0076868	PDPR	FADS2
GRN	GRIPAP1		hsa_circ_0076869	DDX19B	AHNAK
DCAKD	PLP2		hsa_circ_0076870	FTSJD1	GANAB
hsa_circ_0004601	SMC1A		hsa_circ_0076871	PHLPP2	RTN3
hsa_circ_0006625	GNL3L		hsa_circ_0076872	DHX38	PPP1R14B
WNT3	USP51		hsa_circ_0006880	PSMD7	TRMT112
SNX11	OGT		hsa_circ_001439	CFDP1	SAC3D1
HOXB3	SH3BGRL		PHF3	WWOX	C11orf2
IGF2BP1	DIAPH2		FAM135A	GAN	CDC42EP2
ZNF652	DOCK11		MB21D1	PLCG2	PCNXL3
FAM117A	SLC25A43		EEF1A1	hsa_circ_001573	CFL1
ITGA3	THOC2		SLC17A5	MAP1LC3B	hsa_circ_001842
ABCC3	PHF6		COL12A1	ZCCHC14	C11orf68
UTP18	NSDHL		IRAK1BP1	SLC7A5	SF3B2
STXBP4	SLC6A8		PHIP	ANKRD11	PACS1
DGKE	HCFC1		SH3BGRL2	hsa_circ_000620	RAB1B
TRIM25	FLNA		DOPEY1	hsa_circ_002048	B3GNT1
VEZF1	G6PD		SNX14	FANCA	SLC29A2
SUPT4H1			CGA	FAM57A	ZDHHC24
DHX40			ORC3	GEMIN4	SPTBN2
RNFT1			UBE2J1	TIMM22	PC
INTS2			MDN1	MYO1C	KDM2A
MED13			MAP3K7	PRPF8	RAD9A
TANC2			EPHA7	SERPINF2	RPS6KB2
DCAF7			COQ3	SMG6	PTPRCAP
DDX42			PNISR	UBE2G1	GSTP1
POLG2			hsa_circ_001601	PITPNM3	ALDH3B1
PRKCA			LOC100130890	SLC13A5	NDUFS8
HELZ			CCNC	CTDNEP1	PPP6R3
SLC39A11			GRIK2	TRIM16	IGHMBP2
GPRC5C			HACE1	ZNF286A	TPCN2
TSEN54			SESN1	ZSWIM7	MYEOV
LLGL2			CD164	MPRIP	NUMA1
TRIM47			FIG4	TRIM16L	FOLR1
EXOC7			REV3L	EPN2	CLPB
LOC100507246			FYN	AKAP10	ARAP1
LGALS3BP			MARCKS	USP22	FCHSD2
hsa_circ_000240			NT5DC1	NLK	FAM168A
RFNG			DSE	POLDIP2	PAAF1
FASN			DCBLD1	PIGS	POLD3
WDR45L			GOPC	KIAA0100	XRRA1
USP14			GJA1	TAOK1	RPS3
TYMS			RSPO3	SSH2	TSKU
TWSG1			PTPRK	RNF135	ACER3
PPP4R1			ARHGAP18	NF1	INTS4
RAB31			MOXD1	RAB11FIP4	SYTL2
FAM210A			RPS12	LRRC37B	PICALM
ROCK1			TBPL1	MYO1D	hsa_circ_001032
MIB1			SGK1	LIG3	C11orf73
TTC39C			HBS1L	RFFL	FAT3
OSBPL1A			AHI1	RAD51D	CWC15
DSG2			MAP3K5	LOC440434	SESN3
TRAPPC8			KIAA1244	PIP4K2B	hsa_circ_001720
INO80C			NHSL1	CACNB1	BIRC2
GALNT1			CCDC28A	TOP2A	MMP1
MYO5B			REPS1	ATP6V0A1	DYNC2H1
SMAD4			hsa_circ_0078031	BECN1	GUCY1A2
LMAN1			UTRN	VAT1	ALG9
CCBE1			SHPRH	NBR1	REXO2
CYB5A			hsa_circ_001599	hsa_circ_0007815	SIK3
ZNF236			STXBP5	hsa_circ_0044175	hsa_circ_001981
hsa_circ_000642			UST	WNT3	PAFAH1B2
ADNP2			PPIL4	hsa_circ_0004422	PCSK7
POLRMT			LATS1	hsa_circ_0005940	CEP164
FSTL3			PCMT1	hsa_circ_0044179	MLL
SBNO2			LRP11	hsa_circ_0044184	CCDC84
CIRBP			AKAP12	hsa_circ_0044186	NLRX1
MBD3			ZBTB2	hsa_circ_0044187	CBL
AP3D1			RMND1	hsa_circ_0044188	ARHGEF12
AES			SYNE1	hsa_circ_0044189	SORL1
APBA3			IPCEF1	hsa_circ_0044190	TBRG1
EEF2			SCAF8	hsa_circ_0044191	CDON
LRG1			TIAM2	hsa_circ_0003466	FAM118B
TRIP10			ARID1B	hsa_circ_0004601	SRPR
SNAPC2			hsa_circ_001175	hsa_circ_0006625	FOXRED1
CERS4			ZDHHC14	hsa_circ_0008436	TIRAP
ZNF561			SNX9	hsa_circ_0044213	NFRKB
PIN1			TMEM181	hsa_circ_0044214	APLP2
AP1M2			hsa_circ_001316	hsa_circ_0044215	ZBTB44
SLC44A2			EZR	NPEPPS	NCAPD3
DNM2			hsa_circ_000446	KPNB1	KDM5A
YIPF2			SOD2	ZNF652	WNK1
KANK2			TCP1	ABCC3	ERC1
RAB3D			IGF2R	SPAG9	hsa_circ_000133
TMEM205			SLC22A1	DGKE	ADIPOR2
ZNF136			SLC22A3	SUPT4H1	TSPAN9
FARSA			LPA	TRIM37	NCAPD2
hsa_circ_000263			MAP3K4	YPEL2	NOP2
NACC1			LINC00473	DHX40	C12orf57
MRI1			BRP44L	CLTC	C1R
hsa_circ_001395			MLLT4	RPS6KB1	SLC2A3
CYP4F11			WDR27	INTS2	RIMKLB
FAM125A			DLL1	TANC2	CD69
GLT25D1			HEATR2	DCAF7	ETV6
PGPEP1			hsa_circ_001717	SMARCD2	GPRC5A
ISYNA1			SUN1	DDX5	DERA
TMEM161A			GET4	SOX9	PLEKHA5
ANKRD27			ADAP1	NUP85	TM7SF3
KIAA0355			ZFAND2A	TSEN54	ERGIC2
UBA2			INTS1	UBE2O	TMTC1
LOC100130342			SNX8	USP36	DENND5B
LOC100506469			LFNG	RPTOR	AMN1
COX6B1			BRAT1	MAFG	PKP2
CLIP3			TTYH3	USP14	KIF21A
WDR62			RNF216P1	YES1	hsa_circ_001044
CAPNS1			WIPI2	CCDC165	GXYLT1
ACTN4			SLC29A4	hsa_circ_001494	TWF1
ATP1A3			TNRC18	RALBP1	SCAF11
LYPD3			ACTB	PIEZO2	HDAC7
XRCC1			RNF216	CEP76	KANSL2
PVRL2			USP42	SEH1L	CCNT1
hsa_circ_002169			DAGLB	FAM210A	MLL2
CLPTM1			ZDHHC4	RNMT	TUBA1B
PRKD2			PHF14	ZNF519	TUBA1A
hsa_circ_001101			TWISTNB	ESCO1	hsa_circ_002179
GLTSCR2			ITGB8	MIB1	TUBA1C
TMEM143			SP4	RIOK3	SPATS2
PPP1R15A			IGF2BP3	TTC39C	ACCN2
BAX			CCDC126	CDH2	LARP4
PIH1D1			NOD1	DSG2	ACVRL1
ALDH16A1			hsa_circ_002086	TRAPPC8	ACVR1B
RRAS			GARS	GALNT1	KRT7
AKT1S1			DPY19L1P1	RPRD1A	KRT5
MYH14			SEPT7	ELP2	EIF4B
C19orf63			CDK13	TCONS_00026503	TENC1
ZNF350			hsa_circ_001778	SMAD2	RARG
MYADM			GLI3	SMAD4	MFSD5
PPP6R1			STK17A	TXNL1	ESPL1
SUV420H2			C7orf44	MALT1	AAAS
ZNF784			AEBP1	ZNF532	SP1
ZNF460			YKT6	PIGN	ATF7
ZNF587			NUDCD3	KIAA1468	ITGA5
LOC100293516			OGDH	ZNF516	SUOX
TRIB3			MYO1G	ATP9B	MYL6
TBC1D20			TCONS_l2_00026539	MIER2	ANKRD52
ITPA			TCONS_l2_00026541	DAZAP1	COQ10A
ATRN			TCONS_l2_00026542	ZBTB7A	TIMELESS
C20orf27			IGFBP1	SH3GL1	RBMS2
CDC25B			GRB10	C19orf10	BAZ2A
C20orf29			EGFR	PLIN3	hsa_circ_0027246
MAVS			VOPP1	TNFSF9	DCTN2
LOC728228			CCT6A	GPR108	PIP4K2C
RASSF2			CHCHD2	RAB3D	OS9
JAG1			TCONS_l2_00025967	ZNF44	USP15
KIF16B			TCONS_l2_00027391	DHPS	SRGAP1
SNX5			POM121	MRI1	C12orf66
CST3			STAG3L3	CD97	XPOT
C20orf3			BAZ1B	BRD4	DYRK2
ZNF337			GTF2IRD2P1	RAB8A	FRS2
hsa_circ_0059682			NSUN5	BABAM1	ZFC3H1
hsa_circ_0059684			hsa_circ_001192	PIK3R2	THAP2
hsa_circ_0059685			MLXIPL	PGPEP1	PHLDA1
TPX2			WBSCR22	ELL	PPP1R12A
hsa_circ_001997			STX1A	TM6SF2	TMTC3
ASXL1			CLDN4	ZNF100	ATP2B1
NCOA6			WBSCR16	ZNF675	hsa_circ_000826
EIF6			MDH2	KIAA0355	FGD6
CEP250			RSBN1L	PDCD2L	NTN4
C20orf4			PHTF2	LOC100130342	GAS2L3
RBL1			SEMA3C	LOC100506469	UTP20
MANBAL			ABCB1	ZNF585B	NUP37
BLCAP			CLDN12	ZNF585A	hsa_circ_001467
LOC388796			CDK14	AKT2	NT5DC3
RALGAPB			hsa_circ_0002184	hsa_circ_000898	CHST11
SRSF6			AKAP9	RTN2	KIAA1033
TOMM34			CYP51A1	PIH1D1	NUAK1
SLPI			KRIT1	AP2A1	POLR3B
SDC4			ANKIB1	MYH14	GIT2
ZMYND8			hsa_circ_001193	ZNF175	PPP1CC
ARFGEF2			PEX1	ZNF480	ATXN2
ZNFX1			CDK6	ZNF761	NAA25
RNF114			CCDC132	hsa_circ_001634	C12orf51
PARD6B			COL1A2	ZNF460	PTPN11
ATP9A			PEG10	ZNF551	OAS3
SALL4			ASNS	ZNF587	SDSL
ZFP64			LMTK2	ZNF544	MED13L
AURKA			BRI3	ZNF8	GCN1L1
RAB22A			TRRAP	hsa_circ_0052335	TRIAP1
VAPB			SMURF1	hsa_circ_0052336	UNC119B
TAF4			ARPC1B	TRIB3	CLIP1
LSM14B			ATP5J2-PTCD1	TBC1D20	SNRNP35
DIDO1			ZNF498	FKBP1A	TMED2
PRIC285			TRIM4	ATRN	EIF2B1
URB1			ZKSCAN1	SNRPB2	SLC15A4
TMEM50B			MCM7	SNX5	GLT1D1
MRPS6			C7orf59	ZNF133	PGAM5
hsa_circ_001113			C7orf43	SEC23B	ANKLE2
HLCS			PILRB	C20orf3	GOLGA3
DYRK1A			PCOLCE	ZNF337	CHFR
hsa_circ_001503			GNB2	TPX2	ZNF140
BRWD1			GIGYF1	ASXL1	MPHOSPH8
PDXK			EPHB4	C20orf112	XPO4
TRAPPC10			SLC12A9	CHMP4B	LATS2
PTTG1IP			FIS1	TRPC4AP	SACS
ADARB1			CUX1	hsa_circ_000657	PAN3
LOC642852			LOC100289561	PHF20	hsa_circ_001375
SLC19A1			LOC100630923	DLGAP4	SLC7A1
PCNT			LRWD1	KIAA0889	UBL3
CECR5			POLR2J3	TTI1	USPL1
SLC25A1			PMPCB	ZHX3	HSPH1
COMT			PSMC2	MYBL2	N4BP2L2
TRMT2A			MLL5	SERINC3	PDS5B
SNAP29			RINT1	SLC35C2	NBEA
CRKL			SYPL1	ZMYND8	LHFP
SDF2L1			PIK3CG	NCOA3	NAA16
PPM1F			COG5	hsa_circ_001106	KIAA0564
KIAA1671			DUS4L	PREX1	DGKH
AP1B1			BCAP29	CSE1L	AKAP11
MTMR3			DLD	hsa_circ_000906	LRCH1
SMTN			LAMB1	STAU1	SUCLA2
PRR14L			IMMP2L	SLC9A8	SUGT1
FBXO7			MDFIC	RNF114	TDRD3
hsa_circ_001284			TES	NFATC2	hsa_circ_001561
MYH9			CAPZA2	FAM210B	BORA
LGALS1			CTTNBP2	STX16	LMO7
RPL3			PTPRZ1	TCFL5	MYCBP2
PIM3			GCC1	GMEB2	RNF219
TRABD			SND1	PCMTD2	RBM26
PLXNB2			RBM28	NRIP1	MBNL2
LMF2			CALU	TCONS_l2_00017148	DOCK9
WWC3			TNPO3	USP25	TM9SF2
MID1			SMO	CCT8	IRS2
OFD1			NRF1	IFNGR2	CARKD
ACOT9			LOC646329	hsa_circ_000339	ARHGEF7
PDK3			MKLN1	SON	TUBGCP3
POLA1			EXOC4	MRPS6	hsa_circ_001373
MED14			CNOT4	hsa_circ_001113	ATP11A
DDX3X			NUP205	RUNX1	CUL4A
KDM6A			MTPN	MIR802	CDC16
PHF16			KIAA1549	SETD4	CCNB1IP1
ARAF			UBN2	MORC3	METTL3
FTSJ1			hsa_circ_002040	hsa_circ_001503	hsa_circ_000169
PLP2			HIPK2	ETS2	ACIN1
TCONS_00017187			JHDM1D	BRWD1	SLC22A17
MSN			MKRN1	MX1	hsa_circ_002126
AR			ADCK2	CBS	hsa_circ_000587
KIF4A			KIAA1147	RRP1B	IPO4
ZMYM3			MGAM	hsa_circ_001854	GMPR2
TCONS_00016926			ARHGEF5	TRAPPC10	C14orf21
MAGT1			PDIA4	LSS	ADCY4
ATP7A			hsa_circ_001536	C21orf58	NFATC4
FAM199X			TCONS_l2_00027515	MICAL3	SCFD1
PRPS1			GIMAP1-GIMAP5	TRMT2A	hsa_circ_002112
MID2			NOS3	CRKL	HECTD1
IL13RA1			SLC4A2	HIC2	SNX6
THOC2			FASTK	IGLL5	PPP2R3C
ELF4			TMUB1	BCR	NFKBIA
IGSF1			AGAP3	GUSBP11	RALGAPA1
MST4			ABCF2	GSTT1	MIPOL1
MBNL3			MLL3	CABIN1	MGAT2
PHF6			RBM33	KIAA1671	ARF6
FAM127B			UBE3C	PITPNB	L2HGDH
RPL10			DNAJB6	TTC28	PYGL
PLXNA3			ESYT2	CCDC117	STYX
UBL4A			ERICH1	XBP1	FERMT2
DKC1			MCPH1	AP1B1	SOCS4
BRCC3			AGPAT5	hsa_circ_000919	FBXO34
DDX3Y			TNKS	THOC5	hsa_circ_001380
			MTMR9	MORC2	ATG14
			FDFT1	PRR14L	KTN1
			LOC100506990	C22orf28	C14orf101
			DLC1	TIMP3	DAAM1
			MTUS1	NOL12	JKAMP
			FGL1	hsa_circ_000674	PRKCH
			hsa_circ_001610	CSNK1E	WDR89
			ATP6V1B2	JOSD1	SYNE2
			XPO7	NPTXR	RDH11
			FAM160B2	SYNGR1	hsa_circ_001250
			POLR3D	SMCR7L	ACTN1
			SLC39A14	FAM83F	DCAF5
			KIAA1967	RANGAP1	SLC39A9
			TNFRSF10B	XRCC6	KIAA0247
			ENTPD4	SEPT3	MAP3K9
			CDCA2	hsa_circ_001641	PCNX
			PPP2R2A	hsa_circ_002132	SIPA1L1
			BNIP3L	hsa_circ_002175	ZFYVE1
			DPYSL2	TTLL12	NUMB
			TRIM35	ATXN10	PTGR2
			CLU	hsa_circ_000678	COQ6
			ZNF395	LOC150381	LTBP2
			EXTL3	hsa_circ_0063867	KIAA0317
			HMBOX1	hsa_circ_0089799	YLPM1
			GSR	hsa_circ_0089802	EIF2B2
			FUT10	hsa_circ_0089804	MLH3
			RNF122	STS	TTLL5
			PROSC	HCCS	ANGEL1
			GPR124	RPS6KA3	SNW1
			BRF2	MBTPS2	ADCK1
			RAB11FIP1	ZFX	STON2
			hsa_circ_000467	PDK3	SEL1L
			BAG4	USP9X	GALC
			WHSC1L1	PHF16	TDP1
			TACC1	RBM3	PSMC1
			GOLGA7	EDA2R	C14orf102
			GINS4	AR	TRIP11
			AGPAT6	TAF1	GOLGA5
			PLAT	TCONS_00016926	UBR7
			IKBKB	ABCB7	BTBD7
			VDAC3	DIAPH2	DDX24
			SLC20A2	FAM199X	SERPINA3
			hsa_circ_001611	ACSL4	DICER1
			FNTA	ALG13	DYNC1H1
			SGK196	WDR44	WDR20
			HGSNAT	SLC25A43	KLC1
			KIAA0146	THOC2	APOPT1
			PRKDC	OCRL	PPP1R13B
			hsa_circ_001449	RAP2C	KIF26A
			ATP6V1H	MBNL3	INF2
			TGS1	PHF6	NUDT14
			LYN	MMGT1	PACS2
			CHD7	ARHGEF6	ADAM6
			MTFR1	ATP11C	CYFIP1
			MYBL1	ZNF275	NIPA1
			VCPIP1	SSR4	SNRPN
			NCOA2	DKC1	UBE3A
			TRAM1	MTCP1NB	HERC2
			ZFHX4	TMLHE	TJP1
			E2F5	CD99	CHRFAM7A
			WWP1	ZFY	KLF13
			CPNE3		AVEN
			DECR1		AQR
			C8orf83		IVD
			KIAA1429		OIP5
			INTS8		RPAP1
			TP53INP1		MGA
			C8orf38		ZFP106
			PLEKHF2		STARD9
			MTDH		CDAN1
			LAPTM4B		UBR1
			RNF19A		MAP1A
			GRHL2		CKMT1B
			RRM2B		CTDSPL2
			UBR5		SPG11
			AZIN1		SQRDL
			CTHRC1		SEMA6D
			OXR1		FBN1
			NUDCD1		CEP152
			MRPL13		GALK2
			HAS2		GABPB1
			FAM91A1		TMOD3
			MTSS1		MAPK6
			FAM84B		MYO5C
			MYC		PRTG
			PVT1		NEDD4
			EFR3A		RFX7
			NDRG1		ALDH1A2
			ZFAT		ADAM10
			hsa_circ_001609		RORA
			CHRAC1		VPS13C
			PTK2		TPM1
			DENND3		HERC1
			JRK		CSNK1G1
			PSCA		SPG21
			C8orf55		DIS3L
			LY6E		MAP2K1
			RHPN1		GLCE
			PUF60		ARIH1
			PLEC		CD276
			GPAA1		COX5A
			hsa_circ_0085975		SCAMP5
			HEATR7A		NEIL1
			hsa_circ_0085992		SIN3A
			hsa_circ_0085993		hsa_circ_000856
			hsa_circ_0085994		SNX33
			hsa_circ_0085995		ETFA
			hsa_circ_0085996		hsa_circ_000858
			hsa_circ_0085997		TSPAN3
			hsa_circ_0085998		hsa_circ_001995
			hsa_circ_0085999		PEAK1
			hsa_circ_0086000		IDH3A
			hsa_circ_0086001		WDR61
			hsa_circ_0086003		TMED3
			hsa_circ_0086004		BTBD1
			FAM203A		C15orf42
			DGAT1		ZNF710
			CPSF1		SEMA4B
			SLC39A4		IQGAP1
			TONSL		hsa_circ_001789
			MFSD3		hsa_circ_000861
			SMARCA2		BLM
			RFX3		FURIN
			CDC37L1		CHD2
			RCL1		hsa_circ_000196
			hsa_circ_002006		NPRL3
			JAK2		MRPL28
			KIAA1432		TMEM8A
			ERMP1		hsa_circ_001482
			UHRF2		PIGQ
			C9orf150		RPUSD1
			TTC39B		C16orf91
			DENND4C		NDUFB10
			RPS6		ZNF598
			KIAA1797		AMDHD2
			CDKN2B-AS		PDPK1
			PLAA		CREBBP
			B4GALT1		ROGDI
			NFX1		TMEM186
			hsa_circ_001612		CLEC16A
			KIAA1161		ABCC1
			SIGMAR1		RRN3
			GALT		SMG1
			PIGO		LYRM1
			RUSC2		NPIPL3
			TLN1		METTL9
			TMEM8B		hsa_circ_0038447
			RNF38		hsa_circ_0038448
			MELK		UQCRC2
			hsa_circ_001783		GGA2
			DCAF10		UBFD1
			ALDH1B1		PLK1
			ANKRD18A		ARHGAP17
			PIP5K1B		NSMCE1
			PTAR1		XPO6
			TMEM2		ATXN2L
			FAM108B1		hsa_circ_0004082
			hsa_circ_001339		hsa_circ_0038892
			ZFAND5		hsa_circ_0038893
			OSTF1		hsa_circ_0038894
			PRUNE2		hsa_circ_0038895
			GNA14		hsa_circ_0038896
			TLE4		BOLA2
			C9orf64		ITGAL
			DAPK1		RNF40
			SEMA4D		HSD3B7
			SPTLC1		VKORC1
			C9orf89		ORC6
			FAM120A		PHKB
			hsa_circ_001209		N4BP1
			PTPDC1		CHD9
			HIATL1		AMFR
			C9orf3		HERPUD1
			FANCC		FAM192A
			hsa_circ_0008720		ARL2BP
			HIATL2		DOK4
			TDRD7		CNOT1
			TRIM14		CDH8
			ANKS6		CDH11
			ALG2		CMTM3
			STX17		DYNC1LI2
			INVS		NAE1
			RNF20		CBFB
			ABCA1		NFATC3
			SLC44A1		hsa_circ_002060
			CTNNAL1		hsa_circ_000216
			C9orf5		PLA2G15
			AKAP2		PRMT7
			PALM2-AKAP2		TMCO7
			SVEP1		SNTB2
			KIAA0368		VPS4A
			SUSD1		TERF2
			PTBP3		PDPR
			HSDL2		DDX19B
			SNX30		ST3GAL2
			RGS3		FUK
			AMBP		SF3B3
			C9orf91		VAC14
			TNC		FTSJD1
			PAPPA		PHLPP2
			ASTN2		AP1G1
			PHF19		HP
			STOM		RFWD3
			MRRF		BCAR1
			RC3H2		CENPN
			RABGAP1		USP10
			HSPA5		CRISPLD2
			MAPKAP1		ZDHHC7
			ZBTB43		KIAA0182
			ZBTB34		ZCCHC14
			FAM129B		PIEZO1
			ENG		ACSF3
			ST6GALNAC4		ANKRD11
			DPM2		SPG7
			LOC100289019		RPL13
			GOLGA2		CHMP1A
			URM1		C16orf7
			CERCAM		TCF25
			SPTAN1		DEF8
			PKN3		GEMIN4
			ZER1		INPP5K
			TBC1D13		PRPF8
			NUP188		RPA1
			PPP2R4		SMG6
			TOR1B		SRR
			TOR1A		SGSM2
			USP20		METTL16
			FUBP3		KIAA0664
			EXOSC2		ZZEF1
			ABL1		ANKFY1
			NUP214		UBE2G1
			PRRC2B		PELP1
			RAPGEF1		PLD2
			SETX		SLC25A11
			GTF3C5		KIF1C
			SURF4		RABEP1
			REXO4		NUP88
			VAV2		hsa_circ_001080
			BRD3		DHX33
			COL5A1		SLC13A5
			MRPS2		ACADVL
			CAMSAP1		ZBTB4
			UBAC1		SENP3-EIF4A1
			NACC2		FXR2
			C9orf69		LSMD1
			QSOX2		CYB5D1
			SNAPC4		CHD3
			SDCCAG3		TRAPPC1
			NOTCH1		NTN1
			EGFL7		ZNF18
			AGPAT2		ZNF286A
			FBXW5		TTC19
			UAP1L1		NCOR1
			TPRN		TRPV2
			TUBB4B		ZNF624
			COBRA1		ALKBH5
			C9orf167		FLII
			EHMT1		TRIM16L
			hsa_circ_000763		AKAP10
			AKR1C1		DHRS7B
			ASB13		SPAG5
			hsa_circ_001785		FLOT2
			FAM208B		SSH2
			GDI2		NF1
			LOC100507127		RAB11FIP4
			SFMBT2		ZNF207
			hsa_circ_000525		CDK5R1
			ITIH2		MYO1D
			USP6NL		AP2B1
			DHTKD1		MYO19
			SEC61A2		AATF
			FAM171A1		ACACA
			PLXDC2		SYNRG
			ANKRD26		DDX52
			YME1L1		LOC440434
			SVIL		PIP4K2B
			MAP3K8		LASP1
			ZEB1		MED1
			KIF5B		PSMD3
			EPC1		CASC3
			CUL2		CDC6
			CREM		TOP2A
			CCNY		IGFBP4
			hsa_circ_001010		KRT10
			RET		KRT19
			C10orf10		ATP6V0A1
			RASSF4		NAGLU
			SYT15		CNTNAP1
			TCONS_l2_00004168		BECN1
			FAM21C		NBR1
			FAM35B		DHX8
			TCONS_l2_00003048		MPP2
			TCONS_l2_00003976		TMEM101
			hsa_circ_0018305		EFTUD2
			hsa_circ_0018306		hsa_circ_0004601
			TCONS_00018502		hsa_circ_0006625
			TCONS_l2_00004179		GOSR2
			BMS1P5		CDC27
			MAPK8		NPEPPS
			WDFY4		MRPL10
			ERCC6		CDK5RAP3
			LOC728407		ZNF652
			NCOA4		PHB
			AGAP6		SLC35B1
			A1CF		COL1A1
			PRKG1		ABCC3
			BICC1		ANKRD40
			SLC16A9		SPAG9
			ANK3		MMD
			JMJD1C		TRIM25
			HERC4		AKAP1
			PBLD		DYNLL2
			TET1		MTMR4
			SUPV3L1		RAD51C
			HK1		PPM1E
			TSPAN15		CLTC
			AIFM2		PTRH2
			SAR1A		RPS6KB1
			KIAA1274		APPBP2
			CHST3		MED13
			MICU1		TLK2
			MCU		TANC2
			DNAJC9		PRKCA
			ANXA7		HELZ
			PPP3CB		BPTF
			AGAP5		COG1
			BMS1P4		C17orf80
			NDST2		hsa_circ_000631
			VCL		GPRC5C
			ADK		TMEM104
			hsa_circ_001838		GGA3
			DLG5		KIAA0195
			POLR3A		ITGB4
			ZMIZ1		EVPL
			PPIF		QRICH2
			ANXA11		PRPSAP1
			FAM190B		RHBDF2
			WAPAL		ST6GALNAC2
			SNCG		TNRC6C
			LOC728190		PGS1
			ATAD1		CANT1
			PTEN		RPTOR
			STAMBPL1		NPLOC4
			PCGF5		SLC25A10
			TNKS2		P4HB
			BTAF1		ANAPC11
			CPEB3		PCYT2
			EXOC6		MAFG
			MYOF		GPS1
			CEP55		DUS1L
			TCTN3		FASN
			ZNF518A		CCDC57
			TM9SF3		CSNK1D
			PIK3AP1		C17orf62
			LCOR		NARF
			RRP12		LPIN2
			EXOSC1		LAMA1
			ZDHHC16		PPP4R1
			MMS19		RAB31
			UBTD1		AFG3L2
			HOGA1		RNMT
			C10orf28		ZNF519
			HPS1		ROCK1
			ENTPD7		ABHD3
			DNMBP		MIB1
			HIF1AN		hsa_circ_000886
			FAM178A		C18orf8
			BTRC		NPC1
			FBXW4		TTC39C
			MGEA5		ZNF521
			C10orf76		DSG2
			GBF1		SLC39A6
			NFKB2		PIK3C3
			FBXL15		hsa_circ_001393
			CUEDC2		EPG5
			TMEM180		ATP5A1
			ACTR1A		PIAS2
			TRIM8		HDHD2
			C10orf26		DYM
			TAF5		CXXC1
			PDCD11		SKA1
			SH3PXD2A		SMAD4
			SMNDC1		WDR7
			SMC3		PIGN
			SHOC2		ZNF236
			GPAM		CTDP1
			ZDHHC6		PQLC1
			VTI1A		ADNP2
			FAM160B1		C19orf6
			HSPA12A		ABCA7
			RAB11FIP2		SBNO2
			C10orf46		SCAMP4
			EIF3A		MOB3A
			FAM45B		AP3D1
			TACC2		DOT1L
			HTRA1		SPPL2B
			CPXM2		SLC39A3
			FAM53B		DAPK3
			ZRANB1		CHAF1A
			C10orf137		KHSRP
			MKI67		EMR1
			PPP2R2D		INSR
			BNIP3		MCOLN1
			TUBGCP2		XAB2
			BET1L		EIF3G
			RIC8A		MRPL4
			IFITM2		CDC37
			B4GALNT4		KEAP1
			SIGIRR		SLC44A2
			RNH1		ILF3
			EPS8L2		DNM2
			RPLP2		CARM1
			CD151		SMARCA4
			TSPAN4		LDLR
			CHID1		PRKCSH
			MOB2		TNPO2
			INS-IGF2		hsa_circ_000262
			NUP98		FARSA
			STIM1		CALR
			HBE1		TRMT1
			FXC1		MRI1
			TPP1		PKN1
			PPFIBP2		EMR2
			RPL27A		SLC35E1
			ST5		hsa_circ_001497
			TMEM41B		F2RL3
			IPO7		NR2F6
			WEE1		SLC27A1
			SBF2		GLT25D1
			CTR9		MAP1S
			GALNTL4		ELL
			DKK3		KXD1
			MICAL2		DDX49
			PARVA		SUGP2
			TEAD1		TMEM161A
			SOX6		GATAD2A
			PIK3C2A		ZNF506
			B7H6		CCNE1
			SPTY2D1		DPY19L3
			NAV2		ANKRD27
			PRMT3		KIAA0355
			KIF18A		GPI
			METTL15		UBA2
			C11orf46		HPN
			PRRG4		LOC100506469
			QSER1		RBM42
			CD59		MLL4
			CAPRIN1		PRODH2
			NAT10		ZNF260
			PDHX		ZNF585B
			hsa_circ_001223		ZNF585A
			SLC1A2		ACTN4
			TRIM44		ECH1
			LDLRAD3		SUPT5H
			TTC17		ZNF780B
			MAPK8IP1		BLVRB
			PEX16		CYP2S1
			PHF21A		ARHGEF1
			CREB3L1		POU2F2
			AMBRA1		ZNF428
			ATG13		PLAUR
			ARHGAP1		hsa_circ_000898
			ZNF408		CLPTM1
			CKAP5		SYMPK
			PACSIN3		PRKD2
			MADD		SLC1A5
			CELF1		hsa_circ_001101
			PTPMT1		ARHGAP35
			KBTBD4		LIG1
			MTCH2		NUCB1
			FNBP4		RPL13A
			SSRP1		AP2A1
			SLC43A3		AKT1S1
			SLC43A1		MYH14
			SERPING1		POLD1
			CTNND1		ZNF880
			FAM111A		PRPF31
			OSBP		PPP1R12C
			TMEM109		ZNF581
			SLC15A3		ZNF580
			DDB1		hsa_circ_001634
			CYBASC3		ZNF304
			TMEM138		ZNF548
			DAGLA		ZNF551
			C11orf10		ZNF587
			FADS1		ZNF8
			FADS3		hsa_circ_0052335
			AHNAK		RPS5
			GANAB		SNRPB
			INTS5		IDH3B
			ZBTB3		UBOX5
			WDR74		C20orf194
			SLC3A2		ATRN
			RTN3		C20orf27
			COX8A		FERMT1
			TRMT112		ANKRD5
			RPS6KA4		BTBD3
			MAP4K2		KIF16B
			ARL2		CSRP2BP
			C11orf2		RIN2
			CDC42EP2		XRN2
			FRMD8		C20orf3
			hsa_circ_0005929		TM9SF4
			hsa_circ_001226		KIF3B
			LTBP3		ASXL1
			EHBP1L1		C20orf112
			MAP3K11		MAPRE1
			PCNXL3		EIF2S2
			C11orf68		NCOA6
			SF3B2		GSS
			BRMS1		TRPC4AP
			SLC29A2		ERGIC3
			DPP3		PHF20
			BBS1		EPB41L1
			hsa_circ_001358		TGIF2
			ZDHHC24		NDRG3
			RBM14-RBM4		KIAA0889
			RBM4		RBL1
			RBM4B		TTI1
			SPTBN2		RALGAPB
			C11orf80		PPP1R16B
			PC		DHX35
			LRFN4		MYBL2
			RHOD		JPH2
			PPP1CA		HNF4A
			RPS6KB2		TTPAL
			PTPRCAP		UBE2C
			TMEM134		ZSWIM1
			AIP		SLC35C2
			GSTP1		ZMYND8
			ALDH3B1		hsa_circ_000904
			NDUFS8		ARFGEF2
			TCIRG1		CSE1L
			CHKA		hsa_circ_000906
			SUV420H1		STAU1
			LRP5		ZNFX1
			PPP6R3		SLC9A8
			CPT1A		BCAS4
			IGHMBP2		ADNP
			TPCN2		ATP9A
			MYEOV		SALL4
			CCND1		ZNF217
			DHCR7		CYP24A1
			NUMA1		RAB22A
			LAMTOR1		VAPB
			FOLR1		LAMA5
			INPPL1		TCFL5
			CLPB		C20orf11
			ARAP1		YTHDF1
			PAAF1		hsa_circ_000663
			UCP2		DNAJC5
			C2CD3		BAGE2
			hsa_circ_0007169		NRIP1
			PPME1		TCONS_l2_00017148
			PGM2L1		APP
			POLD3		ADAMTS1
			RNF169		CCT8
			GUCY2E		BACH1
			TSKU		hsa_circ_000666
			ACER3		URB1
			CLNS1A		SYNJ1
			INTS4		IL10RB
			PRCP		TMEM50B
			ANKRD42		SON
			SYTL2		DONSON
			EED		TTC3
			C11orf73		DYRK1A
			FAT3		ETS2
			CWC15		BRWD1
			YAP1		ABCG1
			MMP10		AGPAT3
			MMP1		TRAPPC10
			DYNC2H1		C21orf33
			CASP4		ADARB1
			ATM		SLC19A1
[truncated: 1,476 more rows]
